# Supplementary material for: (Z)-1-(2,4-Difluoro­phen­yl)-2-(1H-1,2,4-triazol-1-yl)ethanone oxime
Source: Acta Crystallogr Sect E Struct Rep Online. 2011 Nov 30;67(Pt 12):o3468. doi: 10.1107/S1600536811050008 (PMC3239095; doi:10.1107/S1600536811050008)
Supplement: Supplementary file 1 [file e-67-o3468-sup1.cif]

##############################################################################
#                                                                            #
# This CIF contains the data in a paper accepted for publication in          #
# Acta Crystallographica Section E. It conforms to the requirements of       #
# Notes for Authors for Acta Crystallographica Section E, and has been       #
# peer reviewed under the auspices of the IUCr Commission on Journals.       #
#                                                                            #
# Full details of the Crystallographic Information File format               #
# are given in the paper "The Crystallographic Information File (CIF):       #
# a New Standard Archive File for Crystallography" by S. R. Hall, F. H.      #
# Allen and I. D. Brown [Acta Cryst. (1991), A47, 655-685].                  #
#                                                                            #
# The current version of the core CIF dictionary is obtainable from          #
# ftp://ftp.iucr.org/pub/cif_core.dic.                                       #
#                                                                            #
# Software is freely available for graphical display of the structure(s)     #
# in this CIF. For information consult the CIF software page                 #
# http://www.iucr.org/resources/cif/software.                                #
#                                                                            #
# This file may be used for bona fide research purposes within the           #
# scientific community so long as proper attribution is given to the journal # 
# article from which it was obtained.                                        #
#                                                                            #
##############################################################################
data_I
_audit_creation_method     SHELXL-97
_chemical_name_systematic
;
(<i>Z</i>)-1-(2,4-Difluorophenyl)-2-(1<i>H</i>-1,2,4-triazol-1-yl)ethanone
oxime
;
_chemical_name_common     ?
_chemical_formula_moiety     'C10 H8 F2 N4 O'
_chemical_formula_sum     'C10 H8 F2 N4 O'
_chemical_formula_iupac     'C10 H8 F2 N4 O'
_chemical_formula_weight     238.20
_chemical_melting_point     400
_symmetry_cell_setting     monoclinic
_symmetry_space_group_name_H-M     'P 21/n'
_symmetry_space_group_name_Hall     '-P 2yn'
loop_
    _symmetry_equiv_pos_as_xyz
    'x, y, z'
    '-x+1/2, y+1/2, -z+1/2'
    '-x, -y, -z'
    'x-1/2, -y-1/2, z-1/2'
_cell_length_a     8.6320(17)
_cell_length_b     12.433(3)
_cell_length_c     10.417(2)
_cell_angle_alpha     90.00
_cell_angle_beta     104.85(3)
_cell_angle_gamma     90.00
_cell_volume     1080.6(4)
_cell_formula_units_Z     4
_cell_measurement_reflns_used     25
_cell_measurement_theta_min     9
_cell_measurement_theta_max     13
_cell_measurement_temperature     293(2)
_exptl_crystal_description     black
_exptl_crystal_colour     white
_exptl_crystal_size_max     0.30
_exptl_crystal_size_mid     0.20
_exptl_crystal_size_min     0.10
_exptl_crystal_density_diffrn     1.464
_exptl_crystal_density_meas     ?
_exptl_crystal_density_method     'not measured'
_exptl_crystal_F_000     488
_exptl_absorpt_coefficient_mu     0.124
_exptl_absorpt_correction_type     psi-scan
_exptl_absorpt_process_details     '(North <i>et al.</i>, 1968)'
_exptl_absorpt_correction_T_min     0.9639
_exptl_absorpt_correction_T_max     0.9877
_exptl_special_details     ?
_diffrn_ambient_temperature     293(2)
_diffrn_radiation_type     MoK\a
_diffrn_radiation_wavelength     0.71073
_diffrn_radiation_source     'fine-focus sealed tube'
_diffrn_radiation_monochromator     graphite
_diffrn_measurement_device_type     'Enraf--Nonius CAD-4'
_diffrn_measurement_method     \w/2\q
_diffrn_detector_area_resol_mean     ?
_diffrn_reflns_number     3127
_diffrn_reflns_av_R_equivalents     0.0420
_diffrn_reflns_av_sigmaI/netI     0.0506
_diffrn_reflns_theta_min     2.60
_diffrn_reflns_theta_max     25.37
_diffrn_reflns_theta_full     25.37
_diffrn_measured_fraction_theta_max     0.999
_diffrn_measured_fraction_theta_full     0.999
_diffrn_reflns_limit_h_min     0
_diffrn_reflns_limit_h_max     10
_diffrn_reflns_limit_k_min     -5
_diffrn_reflns_limit_k_max     14
_diffrn_reflns_limit_l_min     -12
_diffrn_reflns_limit_l_max     12
_diffrn_standards_number     3
_diffrn_standards_interval_count     200
_diffrn_standards_interval_time     120
_diffrn_standards_decay_%     1
_refine_special_details
;
Refinement of <i>F</i>^2^ against ALL reflections. The weighted <i>R</i>-factor
<i>wR</i> and goodness of fit <i>S</i> are based on <i>F</i>^2^, conventional
<i>R</i>-factors <i>R</i> are based on <i>F</i>, with <i>F</i> set to zero for
negative <i>F</i>^2^. The threshold expression of <i>F</i>^2^ >
\s(<i>F</i>^2^) is used only for calculating <i>R</i>-factors(gt) <i>etc</i>.
and is not relevant to the choice of reflections for refinement.
<i>R</i>-factors based on <i>F</i>^2^ are statistically about twice as large
as those based on <i>F</i>, and <i>R</i>- factors based on ALL data will be
even larger.
;
_reflns_number_total     1987
_reflns_number_gt     1217
_reflns_threshold_expression     I>2sigma(I)
_refine_ls_structure_factor_coef     Fsqd
_refine_ls_matrix_type     full
_refine_ls_R_factor_all     0.1009
_refine_ls_R_factor_gt     0.0601
_refine_ls_wR_factor_gt     0.1487
_refine_ls_wR_factor_ref     0.1714
_refine_ls_goodness_of_fit_ref     1.008
_refine_ls_restrained_S_all     1.008
_refine_ls_number_reflns     1987
_refine_ls_number_parameters     154
_refine_ls_number_restraints     0
_refine_ls_hydrogen_treatment     constr
_refine_ls_weighting_scheme     calc
_refine_ls_weighting_details
         'calc w=1/[\s^2^(Fo^2^)+(0.0900P)^2^+0.0000P] where P=(Fo^2^+2Fc^2^)/3'
_atom_sites_solution_hydrogens     geom
_atom_sites_solution_primary     direct
_atom_sites_solution_secondary     difmap
_refine_ls_shift/su_max     0.000
_refine_ls_shift/su_mean     0.000
_refine_diff_density_max     0.530
_refine_diff_density_min     -0.216
_refine_ls_extinction_method     'SHELXL97 (Sheldrick, 2008)'
_refine_ls_extinction_coef     0.034(5)
loop_
    _atom_type_symbol
    _atom_type_description
    _atom_type_scat_dispersion_real
    _atom_type_scat_dispersion_imag
    _atom_type_scat_source
    'C' 'C' 0.0033 0.0016
                         'International Tables Vol C Tables 4.2.6.8 and 6.1.1.4'
    'H' 'H' 0.0000 0.0000
                         'International Tables Vol C Tables 4.2.6.8 and 6.1.1.4'
    'N' 'N' 0.0061 0.0033
                         'International Tables Vol C Tables 4.2.6.8 and 6.1.1.4'
    'O' 'O' 0.0106 0.0060
                         'International Tables Vol C Tables 4.2.6.8 and 6.1.1.4'
    'F' 'F' 0.0171 0.0103
                         'International Tables Vol C Tables 4.2.6.8 and 6.1.1.4'
_computing_data_collection     'CAD-4 EXPRESS (Enraf--Nonius, 1994)'
_computing_cell_refinement     'CAD-4 EXPRESS (Enraf--Nonius, 1994)'
_computing_data_reduction     'XCAD4 (Harms & Wocadlo, 1995)'
_computing_structure_solution     'SHELXS97 (Sheldrick, 2008)'
_computing_structure_refinement     'SHELXL97 (Sheldrick, 2008)'
_computing_molecular_graphics     'PLATON (Spek, 2009)'
_computing_publication_material     'SHELXTL (Sheldrick, 2008)'
loop_
    _atom_site_type_symbol
    _atom_site_label
    _atom_site_fract_x
    _atom_site_fract_y
    _atom_site_fract_z
    _atom_site_U_iso_or_equiv
    _atom_site_adp_type
    _atom_site_calc_flag
    _atom_site_refinement_flags
    _atom_site_occupancy
    _atom_site_symmetry_multiplicity
    _atom_site_disorder_assembly
    _atom_site_disorder_group
    O1 O1 -0.0689(3) 0.1304(2) 0.0266(2) 0.0885(7) Uani d . 1 1 . .
    H H1A -0.1670 0.1325 0.0102 0.133 Uiso calc R 1 1 . .
    F F1 0.0628(2) 0.39466(19) -0.12253(18) 0.1082(8) Uani d . 1 1 . .
    N N1 -0.0109(3) 0.2303(3) 0.0363(2) 0.0787(8) Uani d . 1 1 . .
    C C1 0.3526(3) 0.3487(3) 0.1896(3) 0.0689(8) Uani d . 1 1 . .
    H H1 0.3862 0.2944 0.2520 0.083 Uiso calc R 1 1 . .
    N N2 0.3725(2) 0.13025(17) 0.0097(2) 0.0535(6) Uani d . 1 1 . .
    C C2 0.4296(4) 0.4452(3) 0.2083(3) 0.0880(11) Uani d . 1 1 . .
    H H2 0.5142 0.4572 0.2826 0.106 Uiso calc R 1 1 . .
    F F2 0.4618(4) 0.61943(18) 0.1316(3) 0.1508(12) Uani d . 1 1 . .
    N N3 0.3361(2) 0.1384(2) -0.1226(2) 0.0654(7) Uani d . 1 1 . .
    C C3 0.3801(5) 0.5240(3) 0.1156(4) 0.0917(10) Uani d . 1 1 . .
    N N4 0.6005(2) 0.1436(2) -0.0387(2) 0.0679(7) Uani d . 1 1 . .
    C C4 0.2564(4) 0.5106(3) 0.0065(3) 0.0944(11) Uani d . 1 1 . .
    H H4 0.2229 0.5659 -0.0545 0.113 Uiso calc R 1 1 . .
    C C5 0.1822(3) 0.4114(3) -0.0101(3) 0.0707(9) Uani d . 1 1 . .
    C C6 0.2250(3) 0.3288(2) 0.0798(2) 0.0538(7) Uani d . 1 1 . .
    C C7 0.1461(3) 0.2225(3) 0.0625(2) 0.0619(8) Uani d . 1 1 . .
    C C8 0.2467(3) 0.1224(2) 0.0803(3) 0.0605(8) Uani d . 1 1 . .
    H H8A 0.2951 0.1110 0.1741 0.073 Uiso calc R 1 1 . .
    H H8B 0.1789 0.0609 0.0471 0.073 Uiso calc R 1 1 . .
    C C9 0.4781(3) 0.1454(2) -0.1470(3) 0.0663(8) Uani d . 1 1 . .
    H H9 0.4918 0.1511 -0.2324 0.080 Uiso calc R 1 1 . .
    C C10 0.5286(3) 0.1362(2) 0.0578(3) 0.0597(7) Uani d . 1 1 . .
    H H10 0.5810 0.1353 0.1477 0.072 Uiso calc R 1 1 . .
loop_
    _atom_site_aniso_label
    _atom_site_aniso_U_11
    _atom_site_aniso_U_22
    _atom_site_aniso_U_33
    _atom_site_aniso_U_12
    _atom_site_aniso_U_13
    _atom_site_aniso_U_23
    O1 0.0712(14) 0.0982(19) 0.0951(17) 0.0097(14) 0.0198(12) -0.0037(14)
    F1 0.0744(12) 0.160(2) 0.0717(12) -0.0057(12) -0.0146(10) 0.0297(11)
    N1 0.0610(14) 0.115(3) 0.0608(15) -0.0278(15) 0.0177(11) -0.0027(15)
    C1 0.0595(16) 0.078(2) 0.0599(16) 0.0107(16) -0.0024(13) -0.0075(15)
    N2 0.0337(10) 0.0662(15) 0.0611(13) -0.0045(10) 0.0133(9) 0.0006(11)
    C2 0.095(2) 0.087(3) 0.0639(19) 0.012(2) -0.0120(18) -0.0177(19)
    F2 0.183(3) 0.0744(16) 0.161(2) -0.0211(16) -0.017(2) -0.0079(15)
    N3 0.0441(11) 0.093(2) 0.0577(13) -0.0116(12) 0.0107(10) -0.0005(12)
    C3 0.106(3) 0.067(2) 0.091(2) 0.002(2) 0.004(2) -0.014(2)
    N4 0.0449(12) 0.0795(18) 0.0822(16) -0.0011(11) 0.0216(12) -0.0008(13)
    C4 0.108(3) 0.078(3) 0.085(2) 0.016(2) 0.002(2) 0.014(2)
    C5 0.0594(16) 0.100(3) 0.0456(15) 0.0192(18) 0.0007(13) 0.0074(16)
    C6 0.0283(11) 0.084(2) 0.0503(14) 0.0060(12) 0.0120(10) -0.0023(14)
    C7 0.0463(13) 0.096(2) 0.0464(14) 0.0039(15) 0.0175(11) 0.0027(14)
    C8 0.0363(12) 0.080(2) 0.0674(17) -0.0076(13) 0.0175(12) 0.0078(15)
    C9 0.0470(14) 0.089(2) 0.0659(17) -0.0109(15) 0.0205(13) -0.0046(16)
    C10 0.0297(11) 0.075(2) 0.0724(17) 0.0046(12) 0.0091(11) 0.0088(14)
_geom_special_details
;
All e.s.d.'s (except the e.s.d. in the dihedral angle between two l.s. planes)
are estimated using the full covariance matrix. The cell e.s.d.'s are taken
into account individually in the estimation of e.s.d.'s in distances, angles
and torsion angles; correlations between e.s.d.'s in cell parameters are only
used when they are defined by crystal symmetry. An approximate (isotropic)
treatment of cell e.s.d.'s is used for estimating e.s.d.'s involving l.s.
planes.
;
loop_
    _geom_bond_atom_site_label_1
    _geom_bond_atom_site_label_2
    _geom_bond_site_symmetry_2
    _geom_bond_distance
    _geom_bond_publ_flag
    O1 N1 . 1.334(3) ?
    O1 H1A . 0.8200 ?
    F1 C5 . 1.364(3) ?
    N1 C7 . 1.315(3) ?
    C1 C2 . 1.362(4) ?
    C1 C6 . 1.392(3) ?
    C1 H1 . 0.9300 ?
    N2 C10 . 1.314(3) ?
    N2 N3 . 1.337(3) ?
    N2 C8 . 1.463(3) ?
    C2 C3 . 1.365(5) ?
    C2 H2 . 0.9300 ?
    F2 C3 . 1.368(4) ?
    N3 C9 . 1.317(3) ?
    C3 C4 . 1.356(5) ?
    N4 C10 . 1.313(3) ?
    N4 C9 . 1.333(3) ?
    C4 C5 . 1.380(5) ?
    C4 H4 . 0.9300 ?
    C5 C6 . 1.375(4) ?
    C6 C7 . 1.477(4) ?
    C7 C8 . 1.502(4) ?
    C8 H8A . 0.9700 ?
    C8 H8B . 0.9700 ?
    C9 H9 . 0.9300 ?
    C10 H10 . 0.9300 ?
loop_
    _geom_angle_atom_site_label_1
    _geom_angle_atom_site_label_2
    _geom_angle_atom_site_label_3
    _geom_angle_site_symmetry_1
    _geom_angle_site_symmetry_3
    _geom_angle
    _geom_angle_publ_flag
    N1 O1 H1A . . 109.5 ?
    C7 N1 O1 . . 107.1(3) ?
    C2 C1 C6 . . 121.9(3) ?
    C2 C1 H1 . . 119.0 ?
    C6 C1 H1 . . 119.0 ?
    C10 N2 N3 . . 109.6(2) ?
    C10 N2 C8 . . 129.3(2) ?
    N3 N2 C8 . . 120.97(18) ?
    C1 C2 C3 . . 118.6(3) ?
    C1 C2 H2 . . 120.7 ?
    C3 C2 H2 . . 120.7 ?
    C9 N3 N2 . . 102.7(2) ?
    C4 C3 C2 . . 122.8(4) ?
    C4 C3 F2 . . 118.6(4) ?
    C2 C3 F2 . . 118.6(3) ?
    C10 N4 C9 . . 102.8(2) ?
    C3 C4 C5 . . 117.1(3) ?
    C3 C4 H4 . . 121.5 ?
    C5 C4 H4 . . 121.5 ?
    F1 C5 C6 . . 118.8(3) ?
    F1 C5 C4 . . 117.9(3) ?
    C6 C5 C4 . . 123.2(3) ?
    C5 C6 C1 . . 116.4(3) ?
    C5 C6 C7 . . 123.4(2) ?
    C1 C6 C7 . . 120.1(3) ?
    N1 C7 C6 . . 112.2(3) ?
    N1 C7 C8 . . 128.2(3) ?
    C6 C7 C8 . . 119.5(2) ?
    N2 C8 C7 . . 111.3(2) ?
    N2 C8 H8A . . 109.4 ?
    C7 C8 H8A . . 109.4 ?
    N2 C8 H8B . . 109.4 ?
    C7 C8 H8B . . 109.4 ?
    H8A C8 H8B . . 108.0 ?
    N3 C9 N4 . . 114.2(2) ?
    N3 C9 H9 . . 122.9 ?
    N4 C9 H9 . . 122.9 ?
    N4 C10 N2 . . 110.6(2) ?
    N4 C10 H10 . . 124.7 ?
    N2 C10 H10 . . 124.7 ?
loop_
    _geom_torsion_atom_site_label_1
    _geom_torsion_atom_site_label_2
    _geom_torsion_atom_site_label_3
    _geom_torsion_atom_site_label_4
    _geom_torsion_site_symmetry_1
    _geom_torsion_site_symmetry_2
    _geom_torsion_site_symmetry_3
    _geom_torsion_site_symmetry_4
    _geom_torsion
    _geom_torsion_publ_flag
    C6 C1 C2 C3 . . . . -0.5(5) ?
    C10 N2 N3 C9 . . . . 2.1(3) ?
    C8 N2 N3 C9 . . . . 179.0(2) ?
    C1 C2 C3 C4 . . . . 0.7(6) ?
    C1 C2 C3 F2 . . . . -177.3(3) ?
    C2 C3 C4 C5 . . . . -1.5(6) ?
    F2 C3 C4 C5 . . . . 176.6(3) ?
    C3 C4 C5 F1 . . . . -176.8(3) ?
    C3 C4 C5 C6 . . . . 2.0(5) ?
    F1 C5 C6 C1 . . . . 177.1(2) ?
    C4 C5 C6 C1 . . . . -1.7(4) ?
    F1 C5 C6 C7 . . . . -1.2(4) ?
    C4 C5 C6 C7 . . . . 180.0(3) ?
    C2 C1 C6 C5 . . . . 0.9(4) ?
    C2 C1 C6 C7 . . . . 179.3(3) ?
    O1 N1 C7 C6 . . . . -178.2(2) ?
    O1 N1 C7 C8 . . . . -0.5(4) ?
    C5 C6 C7 N1 . . . . -50.9(3) ?
    C1 C6 C7 N1 . . . . 130.8(3) ?
    C5 C6 C7 C8 . . . . 131.1(3) ?
    C1 C6 C7 C8 . . . . -47.1(3) ?
    C10 N2 C8 C7 . . . . 112.4(3) ?
    N3 N2 C8 C7 . . . . -63.8(3) ?
    N1 C7 C8 N2 . . . . 135.8(3) ?
    C6 C7 C8 N2 . . . . -46.7(3) ?
    N2 N3 C9 N4 . . . . -0.9(3) ?
    C10 N4 C9 N3 . . . . -0.7(4) ?
    C9 N4 C10 N2 . . . . 2.0(3) ?
    N3 N2 C10 N4 . . . . -2.7(3) ?
    C8 N2 C10 N4 . . . . -179.2(3) ?
loop_
    _geom_hbond_atom_site_label_D
    _geom_hbond_atom_site_label_H
    _geom_hbond_atom_site_label_A
    _geom_hbond_site_symmetry_A
    _geom_hbond_distance_DH
    _geom_hbond_distance_HA
    _geom_hbond_distance_DA
    _geom_hbond_angle_DHA
    _geom_hbond_publ_flag
    O1 H1A N4 1_455 0.82 1.94 2.764(3) 176 yes
    C10 H10 F1 4_666 0.93 2.47 3.289(4) 148 yes
data_global
_journal_date_recd_electronic     2011-11-08
_journal_date_accepted     2011-11-22
_journal_name_full     'Acta Crystallographica, Section E'
_journal_year     2011
_journal_volume     67
_journal_issue     12
_journal_page_first     o3468
_journal_page_last     o3468
_journal_paper_category     QO
_journal_paper_doi     10.1107/S1600536811050008
_journal_coeditor_code     ZQ2136
_publ_contact_author
;
'Tao, Xiao'
Department of Applied Chemistry,
College of Science,
Nanjing University of Technology,
Nanjing 210009
People's Republic of China
;
_publ_contact_author_email     'taoxiao@njut.edu.cn'
_publ_section_title
;
(<i>Z</i>)-1-(2,4-Difluorophenyl)-2-(1<i>H</i>-1,2,4-triazol-1-yl)ethanone
oxime
;
loop_
    _publ_author_name
    _publ_author_address
    'Yu, Guang-yan'
;
Department of Applied Chemistry
College of Science
Nanjing University of Technology
Nanjing 210009
People's Republic of China
;
    'Li, Chen'
;
Department of Applied Chemistry
College of Science
Nanjing University of Technology
Nanjing 210009
People's Republic of China
;
    'Xiao, Tao'
;
Department of Applied Chemistry
College of Science
Nanjing University of Technology
Nanjing 210009
People's Republic of China
;
    'Li, Song'
;
Department of Applied Chemistry
College of Science
Nanjing University of Technology
Nanjing 210009
People's Republic of China
;
    'Tian, Xin'
;
Department of Applied Chemistry
College of Science
Nanjing University of Technology
Nanjing 210009
People's Republic of China
;
