# Supplementary material for: (Z)-1-(2,4-Difluoro­phen­yl)-2-(1H-1,2,4-triazol-1-yl)ethanone oxime
Source: Acta Crystallogr Sect E Struct Rep Online. 2011 Nov 30;67(Pt 12):o3468. doi: 10.1107/S1600536811050008 (PMC3239095; doi:10.1107/S1600536811050008)
Supplement: Supplementary file 2 [file e-67-o3468-Isup2.hkl]

# 
# h,k,l, Fc-squared, Fo-squared, sigma(Fo-squared) and status flag 
# 
data_I
_shelx_title ' X in P2(1)/n' 
_shelx_refln_list_code          4 
_shelx_F_calc_maximum      140.20 
_exptl_crystal_F_000       488.00 
_reflns_d_resolution_high  0.8294 
 
loop_ 
 _symmetry_equiv_pos_as_xyz 
 'x, y, z' 
 '-x+1/2, y+1/2, -z+1/2' 
 '-x, -y, -z' 
 'x-1/2, -y-1/2, z-1/2' 
 
_cell_length_a     8.6320 
_cell_length_b    12.4330 
_cell_length_c    10.4170 
_cell_angle_alpha  90.000 
_cell_angle_beta  104.850 
_cell_angle_gamma  90.000 
 
_shelx_F_squared_multiplier     1.000 
 
loop_ 
 _refln_index_h 
 _refln_index_k 
 _refln_index_l 
 _refln_F_squared_calc 
 _refln_F_squared_meas 
 _refln_F_squared_sigma 
 _refln_observed_status 
   2   0   0     2457.55     2221.79     13.27 o 
   4   0   0        1.16        2.63      0.76 o 
   6   0   0        1.16        5.35      2.70 o 
   8   0   0       67.08       69.87      6.08 o 
  10   0   0       24.05       17.69      3.65 o 
   1   1   0       14.21       16.26      1.41 o 
   2   1   0        2.20        0.93      0.74 o 
   3   1   0      177.99      210.17      3.91 o 
   4   1   0       33.75       37.74      2.13 o 
   5   1   0       88.77       71.18      3.15 o 
   6   1   0       70.77       93.78      8.88 o 
   7   1   0        2.26        2.31      4.69 o 
   8   1   0       60.79       53.92      3.80 o 
   9   1   0        2.28        2.53      3.06 o 
  10   1   0        4.24        3.02      2.58 o 
   0   2   0        8.45       14.01      3.80 o 
   1   2   0      125.12      103.36      3.65 o 
   2   2   0      343.67      359.76      4.19 o 
   3   2   0     1793.42     1585.54     34.11 o 
   4   2   0        2.34        3.63      0.79 o 
   5   2   0      470.94      493.52     10.07 o 
   6   2   0      157.30      161.47      7.86 o 
   7   2   0       13.20       12.27      2.66 o 
   8   2   0       22.81       26.20      3.75 o 
   9   2   0       65.43       72.84      4.41 o 
   1   3   0     2001.58     2412.22     29.66 o 
   2   3   0       10.03       13.05      2.66 o 
   3   3   0      167.88      191.41      8.40 o 
   4   3   0      226.19      253.95      5.15 o 
   5   3   0        0.21        5.83      2.79 o 
   6   3   0      217.60      217.68      5.10 o 
   7   3   0        1.38        1.27      3.02 o 
   8   3   0        1.71        1.37      3.18 o 
   9   3   0       21.63       18.11      3.26 o 
   0   4   0    17527.26    16570.36    204.41 o 
   1   4   0       71.45       84.16      2.56 o 
   2   4   0      987.29      903.56     11.84 o 
   3   4   0      176.07      195.35      4.75 o 
   4   4   0       43.71       36.33      2.52 o 
   5   4   0        8.70       10.54      2.15 o 
   6   4   0       28.69       23.78      4.43 o 
   7   4   0       61.28       73.83      4.57 o 
   8   4   0        0.79        0.49      6.05 o 
   9   4   0        0.99        2.95      2.95 o 
   1   5   0      778.81      769.33     16.08 o 
   2   5   0      488.01      473.66      4.94 o 
   3   5   0      286.39      280.77      5.47 o 
   4   5   0      491.88      552.81     18.50 o 
   5   5   0        0.06        2.23      2.23 o 
   6   5   0      133.34      126.76      4.61 o 
   7   5   0       87.26       91.63      5.02 o 
   8   5   0       65.37       55.15      4.56 o 
   9   5   0        1.32        0.33      2.78 o 
   0   6   0      393.38      399.59     12.82 o 
   1   6   0        0.70        6.54      2.97 o 
   2   6   0      171.28      185.92      6.19 o 
   3   6   0      279.82      240.34      8.09 o 
   4   6   0        3.90        4.52      2.88 o 
   5   6   0        0.57        3.15      4.26 o 
   6   6   0       10.68       17.80      3.75 o 
   7   6   0        3.77        6.80      4.50 o 
   8   6   0       13.65        7.77      4.62 o 
   9   6   0        5.17        9.68      4.21 o 
   1   7   0      412.48      356.44      8.79 o 
   2   7   0        0.01        0.51      2.16 o 
   3   7   0        1.87        1.17      2.82 o 
   4   7   0       35.92       38.49      4.95 o 
   5   7   0        1.99        0.79      3.32 o 
   6   7   0       11.35       12.72      2.86 o 
   7   7   0       59.65       69.35      7.21 o 
   8   7   0       18.47       17.43      5.38 o 
   0   8   0     2284.95     2631.56     23.71 o 
   1   8   0        0.03        0.96      3.56 o 
   2   8   0      159.02      138.45      6.21 o 
   3   8   0        1.71        0.22      2.74 o 
   4   8   0        0.45        0.66      3.98 o 
   5   8   0        1.69        0.00      3.49 o 
   6   8   0        0.00        0.31      3.90 o 
   7   8   0       11.43       15.39      4.43 o 
   8   8   0       28.51       36.04      5.78 o 
   1   9   0       37.11       33.31      4.09 o 
   2   9   0       28.50       32.00      4.36 o 
   3   9   0       21.97       13.75      3.27 o 
   4   9   0       30.35       30.31      4.18 o 
   5   9   0       20.01       16.14      4.93 o 
   6   9   0        0.06        5.65      3.61 o 
   7   9   0        0.93        6.21      4.16 o 
   8   9   0       11.81        4.69      4.22 o 
   0  10   0      111.65      122.17     13.45 o 
   1  10   0      233.55      234.47      8.93 o 
   2  10   0       32.80       31.77      4.61 o 
   3  10   0       12.95       13.41      3.86 o 
   4  10   0       12.04       13.57      4.10 o 
   5  10   0        9.99       17.67      4.61 o 
   6  10   0        2.00        0.33      3.77 o 
   7  10   0        9.45        7.30      4.78 o 
   1  11   0        1.05        8.11      4.93 o 
   2  11   0       20.42       18.82      4.53 o 
   3  11   0        0.25        0.27      3.41 o 
   4  11   0        2.50        3.28      3.42 o 
   5  11   0        2.29        1.97      4.15 o 
   6  11   0        0.86        1.37      3.55 o 
   0  12   0       66.65       44.80      8.22 o 
   1  12   0        5.00        5.23      4.49 o 
   2  12   0       34.81       24.87      5.11 o 
   3  12   0        8.22        2.51      4.43 o 
   4  12   0        4.24        5.19      3.62 o 
   5  12   0        6.65        4.62      4.43 o 
   6  12   0        0.13        3.00      4.30 o 
   1  13   0        6.24        5.78      3.96 o 
   2  13   0       14.71       17.58      4.38 o 
   3  13   0        4.05        1.42      3.67 o 
   4  13   0        2.94        3.10      3.24 o 
   0  14   0       12.70       10.22      4.72 o 
   1  14   0        1.93        3.65      3.42 o 
   2  14   0        0.49        3.21      3.79 o 
   3  14   0        1.08        0.85      3.82 o 
  -9   0   1        2.60        3.76      4.28 o 
  -7   0   1      810.23      787.58     14.75 o 
  -5   0   1      113.44       95.37      4.71 o 
  -3   0   1        5.26        4.83      1.05 o 
  -1   0   1      429.22      523.48      5.11 o 
   1   0   1     4199.56     4406.17     68.05 o 
   3   0   1      109.11      102.41      3.39 o 
   5   0   1      487.58      515.49     10.85 o 
   7   0   1        2.12        4.20      3.06 o 
   9   0   1        7.78        3.22      3.84 o 
 -10   1   1        1.62        0.13      3.99 o 
  -9   1   1        9.86        9.43      3.03 o 
  -8   1   1      165.19      156.04      6.38 o 
  -7   1   1       19.68       17.14      2.46 o 
  -6   1   1       36.63       38.66      2.79 o 
  -5   1   1     1035.94      976.53      9.35 o 
  -4   1   1        9.56       12.91      1.38 o 
  -3   1   1     1483.68     1557.66     38.23 o 
  -2   1   1     6820.01     6530.80    432.98 o 
  -1   1   1     1691.03     1878.65    184.81 o 
   0   1   1        4.26        4.71      1.03 o 
   1   1   1     5287.78     4587.89    178.86 o 
   2   1   1      967.75     1066.54     25.34 o 
   3   1   1      609.18      607.65     12.14 o 
   4   1   1      733.41      782.52     13.09 o 
   5   1   1       55.82       53.34      2.94 o 
   6   1   1        2.03        3.64      1.83 o 
   7   1   1        0.00        0.05      7.46 o 
   8   1   1        0.66        0.99      2.36 o 
   9   1   1       43.34       40.41      4.04 o 
 -10   2   1        2.16        2.72      0.76 o 
  -9   2   1       12.77       12.80      3.38 o 
  -8   2   1        1.45        2.74      2.96 o 
  -7   2   1        9.48       11.21      3.02 o 
  -6   2   1       11.63       14.41      2.23 o 
  -5   2   1        0.57        3.05      1.76 o 
  -4   2   1      156.24      138.51      2.95 o 
  -3   2   1       42.08       35.22     15.32 o 
  -2   2   1     5448.10     4802.84     62.88 o 
  -1   2   1      743.84      747.70     29.31 o 
   0   2   1        0.01        0.08      0.83 o 
   1   2   1      595.54      592.94     29.01 o 
   2   2   1      937.95      872.76      9.62 o 
   3   2   1      160.46      170.25      2.86 o 
   4   2   1      101.79      107.73      3.40 o 
   5   2   1       67.09       65.26      2.82 o 
   6   2   1      305.06      300.27      6.57 o 
   7   2   1       21.86       30.16      3.28 o 
   8   2   1        1.56        1.37      3.98 o 
   9   2   1        6.55        9.64      2.70 o 
 -10   3   1        1.16        0.32      3.08 o 
  -9   3   1        0.77        3.47      3.28 o 
  -8   3   1      269.68      304.42      8.64 o 
  -7   3   1        0.47        0.37      4.42 o 
  -6   3   1        5.31        4.02      2.21 o 
  -5   3   1       20.95       22.04      2.55 o 
  -4   3   1      109.45      106.30      3.09 o 
  -3   3   1      133.13      124.69      2.69 o 
  -2   3   1     1068.91     1010.93      6.89 o 
  -1   3   1      733.69      749.39      8.76 o 
   0   3   1    10849.53     9835.35    124.22 o 
   1   3   1       38.21       44.04      2.40 o 
   2   3   1       43.90       52.72      2.09 o 
   3   3   1      139.24      138.65      6.61 o 
   4   3   1       87.88       85.96      4.15 o 
   5   3   1        8.74        5.35      1.77 o 
   6   3   1        4.71        7.06      2.37 o 
   7   3   1       21.67       20.80      2.92 o 
   8   3   1        6.43        5.90      2.71 o 
   9   3   1        4.76        8.95      2.47 o 
  -9   4   1       11.34       14.94      4.27 o 
  -8   4   1        7.31        2.25      6.05 o 
  -7   4   1      703.33      696.96     24.09 o 
  -6   4   1        6.81        7.81      2.54 o 
  -5   4   1       17.71       16.24      1.93 o 
  -4   4   1        7.52        9.96      1.71 o 
  -3   4   1      394.92      412.98      4.48 o 
  -2   4   1      112.24      103.37      2.90 o 
  -1   4   1     2282.36     2654.64     11.67 o 
   0   4   1      488.67      488.66      3.58 o 
   1   4   1     1540.47     1895.84     65.02 o 
   2   4   1      600.08      681.31     16.05 o 
   3   4   1      145.98      130.30      9.05 o 
   4   4   1        5.41        4.54      3.60 o 
   5   4   1       17.22       15.85      2.82 o 
   6   4   1       32.40       33.69      6.13 o 
   7   4   1       97.66      114.32      5.72 o 
   8   4   1        1.95        5.24      5.35 o 
   9   4   1        7.91       16.93      5.48 o 
  -9   5   1       21.91       34.97      4.21 o 
  -8   5   1       31.49       21.50      4.24 o 
  -7   5   1        2.21        0.97      2.58 o 
  -6   5   1       27.25       31.52      8.39 o 
  -5   5   1      106.74      117.10      6.70 o 
  -4   5   1       61.32       54.59      2.95 o 
  -3   5   1     1197.98     1156.37     30.47 o 
  -2   5   1      366.65      368.79      5.11 o 
  -1   5   1        4.26        3.67      1.05 o 
   0   5   1      177.17      168.12      2.61 o 
   1   5   1      873.63      987.80     28.75 o 
   2   5   1      852.68      909.32     41.27 o 
   3   5   1      156.34      149.77      3.52 o 
   4   5   1       47.64       50.47      2.86 o 
   5   5   1        7.06        8.38      2.25 o 
   6   5   1      247.53      278.77      7.02 o 
   7   5   1       54.79       56.06      4.40 o 
   8   5   1       31.05       24.25      2.78 o 
   9   5   1       26.99       27.38      2.85 o 
  -9   6   1        4.90        5.34      5.34 o 
  -8   6   1        3.15        1.57      4.51 o 
  -7   6   1       87.43       63.49      6.36 o 
  -6   6   1      161.76      187.52      8.61 o 
  -5   6   1        3.04        1.88      3.08 o 
  -4   6   1      173.72      163.99      6.90 o 
  -3   6   1       44.17       43.65      4.87 o 
  -2   6   1     1293.67     1348.26     14.75 o 
  -1   6   1      516.96      591.60      9.37 o 
   0   6   1      164.48      178.99      6.74 o 
   1   6   1     1272.76     1461.96     14.40 o 
   2   6   1      104.21       99.48      4.75 o 
   3   6   1       39.25       43.13      4.67 o 
   4   6   1       37.54       36.89      3.84 o 
   5   6   1        1.97        1.52      3.69 o 
   6   6   1       33.21       31.16      4.89 o 
   7   6   1        6.07        2.92      4.39 o 
   8   6   1       32.81       32.30      4.97 o 
  -9   7   1        6.09        7.45      3.94 o 
  -8   7   1       10.41        0.35      4.57 o 
  -7   7   1       40.37       39.85      5.61 o 
  -6   7   1        0.58        4.17      4.17 o 
  -5   7   1       69.16       61.57      5.41 o 
  -4   7   1       73.82       83.81      5.81 o 
  -3   7   1       30.26       29.12      3.88 o 
  -2   7   1      221.15      234.06      7.45 o 
  -1   7   1       21.38       17.95      2.70 o 
   0   7   1      460.28      480.47     13.22 o 
   1   7   1      237.34      227.32      6.10 o 
   2   7   1        1.01        1.36      2.15 o 
   3   7   1        5.04        2.93      2.72 o 
   4   7   1       12.03       15.07      3.41 o 
   5   7   1       38.82       29.20      5.15 o 
   6   7   1        8.04       15.07      4.36 o 
   7   7   1        0.86        0.31      4.28 o 
   8   7   1       30.79       33.88      4.68 o 
  -8   8   1        0.20        0.35      4.66 o 
  -7   8   1       49.71       61.92      6.63 o 
  -6   8   1       20.33       19.65      5.58 o 
  -5   8   1        8.68        8.93      2.39 o 
  -4   8   1       48.00       61.84      4.98 o 
  -3   8   1       11.66        4.49      3.52 o 
  -2   8   1        4.62        4.88      1.28 o 
  -1   8   1      156.19      156.67      5.60 o 
   0   8   1      315.32      322.31      8.36 o 
   1   8   1      117.21       91.85      5.22 o 
   2   8   1       16.17       18.77      3.04 o 
   3   8   1       80.48       60.53      4.86 o 
   4   8   1        9.72        4.91      3.51 o 
   5   8   1        0.35        0.54      3.59 o 
   6   8   1        1.23        3.30      3.75 o 
   7   8   1        0.17        0.62      3.68 o 
   8   8   1        0.29        1.21      3.47 o 
  -8   9   1        8.47        2.45      4.32 o 
  -7   9   1        4.45        3.88      4.50 o 
  -6   9   1        0.04        7.36      3.97 o 
  -5   9   1       58.70       60.10      5.79 o 
  -4   9   1        0.01        2.47      3.42 o 
  -3   9   1       61.79       64.38      6.15 o 
  -2   9   1       11.37       13.04      3.02 o 
  -1   9   1      141.58      162.69      7.19 o 
   0   9   1       28.49       24.37      5.31 o 
   1   9   1        2.82        3.64      2.72 o 
   2   9   1       18.70       17.42      3.58 o 
   3   9   1       51.11       63.24      4.78 o 
   4   9   1        0.52        1.84      3.49 o 
   5   9   1       50.66       36.22      5.34 o 
   6   9   1        0.00        3.13      3.23 o 
   7   9   1        4.45        5.08      3.70 o 
  -7  10   1       14.30        6.31      4.87 o 
  -6  10   1       29.64       23.76      4.51 o 
  -5  10   1        0.04        0.85      3.51 o 
  -4  10   1       27.07       32.54      5.15 o 
  -3  10   1       33.63       37.22      4.63 o 
  -2  10   1       58.62       65.09      5.13 o 
  -1  10   1       33.68       32.48      4.60 o 
   0  10   1      121.90      101.81      4.42 o 
   1  10   1       79.93       67.08      5.09 o 
   2  10   1       19.27       19.24      3.68 o 
   3  10   1        2.59        0.00      3.10 o 
   4  10   1        4.63        5.59      3.72 o 
   5  10   1        4.07        3.39      3.70 o 
   6  10   1        2.00        3.99      3.99 o 
   7  10   1        0.01        0.83      3.48 o 
  -6  11   1        5.04        7.63      4.39 o 
  -5  11   1        0.53        1.33      4.03 o 
  -4  11   1        0.23        3.47      3.47 o 
  -3  11   1        3.75        7.06      3.82 o 
  -2  11   1       15.59       15.75      4.70 o 
  -1  11   1       33.73       34.03      4.95 o 
   0  11   1      326.25      328.79      7.55 o 
   1  11   1        2.89        7.68      3.95 o 
   2  11   1       19.21       19.06      4.09 o 
   3  11   1        0.10        3.82      3.30 o 
   4  11   1        0.56        2.33      3.29 o 
   5  11   1        3.72        8.48      4.41 o 
   6  11   1        0.01        0.00      3.25 o 
  -6  12   1        0.00        3.02      3.45 o 
  -5  12   1        0.17        1.36      3.97 o 
  -4  12   1        1.11        2.28      3.90 o 
  -3  12   1        5.69        8.07      4.34 o 
  -2  12   1       29.27       38.01      4.75 o 
  -1  12   1       15.95       24.78      4.83 o 
   0  12   1       40.36       32.36      3.72 o 
   1  12   1       22.06       31.16      4.94 o 
   2  12   1        5.73        1.08      4.23 o 
   3  12   1        0.01        2.41      3.73 o 
   4  12   1        2.64        2.96      0.93 o 
   5  12   1        5.70        5.02      3.87 o 
  -5  13   1       10.40       12.02      4.39 o 
  -4  13   1        3.74        4.11      4.11 o 
  -3  13   1        0.46        1.25      4.16 o 
  -2  13   1       22.61       31.45      4.72 o 
  -1  13   1        4.38        2.36      4.43 o 
   0  13   1        1.62        1.18      6.56 o 
   1  13   1        1.22        1.37      3.68 o 
   2  13   1       13.19       18.30      3.74 o 
   3  13   1        0.35        2.97      3.27 o 
   4  13   1        0.53        0.53      3.17 o 
  -3  14   1        0.88        1.23      3.66 o 
  -2  14   1        0.66        0.61      3.76 o 
  -1  14   1        2.84        4.15      3.57 o 
   0  14   1        0.62        1.00      4.32 o 
   1  14   1        1.15        0.56      3.48 o 
   2  14   1        1.31        1.55      2.82 o 
   3  14   1        0.00        2.09      3.24 o 
 -10   0   2       27.29       40.11      5.29 o 
  -8   0   2      230.81      232.26     10.33 o 
  -6   0   2        0.97        0.36      2.27 o 
  -4   0   2     1509.00     1508.43     12.92 o 
  -2   0   2     2805.45     2970.96     65.55 o 
   0   0   2    19654.93    19178.66    249.64 o 
   2   0   2      437.86      444.80      7.18 o 
   4   0   2     1671.56     1469.32     15.50 o 
   6   0   2       43.07       55.73      4.84 o 
   8   0   2        1.02        0.60      3.56 o 
 -10   1   2       18.62       17.48      2.90 o 
  -9   1   2       24.72       23.30      2.82 o 
  -8   1   2       48.02       40.30      2.82 o 
  -7   1   2      126.45      112.36      9.59 o 
  -6   1   2       24.20       26.56      2.91 o 
  -5   1   2       91.02      100.63      3.22 o 
  -4   1   2      581.01      503.68      5.77 o 
  -3   1   2        4.43        5.15      1.13 o 
  -2   1   2     3570.01     3575.97    348.97 o 
  -1   1   2     2737.78     2843.72     69.22 o 
   0   1   2        2.73        2.78      0.52 o 
   1   1   2      129.30      131.27     11.68 o 
   2   1   2      230.46      222.64      9.37 o 
   3   1   2      836.76      982.35     23.71 o 
   4   1   2       19.08       18.91      2.06 o 
   5   1   2       13.13       10.37      2.59 o 
   6   1   2        0.23        0.54      2.31 o 
   7   1   2       12.61       14.01      2.74 o 
   8   1   2       44.77       45.02      4.16 o 
   9   1   2        1.66        3.07      2.37 o 
 -10   2   2        2.83        6.50      2.69 o 
  -9   2   2      126.82      146.25      5.86 o 
  -8   2   2       10.05       13.06      3.41 o 
  -7   2   2      143.51      138.88      4.40 o 
  -6   2   2       33.47       36.61      2.54 o 
  -5   2   2      178.07      181.52      7.98 o 
  -4   2   2        0.24        0.28      2.16 o 
  -3   2   2        5.77        9.43      2.24 o 
  -2   2   2     4877.42     4310.03    145.02 o 
  -1   2   2     1415.74     1437.27     62.79 o 
   0   2   2      335.17      334.30     14.67 o 
   1   2   2     1086.32     1060.71     51.49 o 
   2   2   2       27.34       23.19      3.90 o 
   3   2   2      656.40      520.47     33.56 o 
   4   2   2        2.22        2.53      0.71 o 
   5   2   2      473.42      459.99     10.69 o 
   6   2   2        0.90        0.64      2.23 o 
   7   2   2       25.78       23.03      2.92 o 
   8   2   2        3.17        4.69      1.02 o 
   9   2   2        0.54        0.36      2.10 o 
 -10   3   2        0.28        2.34      4.64 o 
  -9   3   2       56.37       43.02      5.60 o 
  -8   3   2        0.54        5.84      2.64 o 
  -7   3   2      274.39      255.29      6.92 o 
  -6   3   2      371.49      338.77     28.14 o 
  -5   3   2       13.52       13.23      1.94 o 
  -4   3   2       42.73       58.22      7.22 o 
  -3   3   2      960.96     1150.19     29.26 o 
  -2   3   2     1100.68     1086.64     47.64 o 
  -1   3   2      213.48      216.40     12.62 o 
   0   3   2     2530.99     2635.65     66.24 o 
   1   3   2       24.59       21.20      1.41 o 
   2   3   2      748.59      703.05      7.33 o 
   3   3   2      361.34      375.30     19.27 o 
   4   3   2        9.30       10.02      2.51 o 
   5   3   2       28.95       30.63      7.41 o 
   6   3   2       10.01        5.72      2.34 o 
   7   3   2       45.47       47.43      3.80 o 
   8   3   2        8.95        3.66      7.62 o 
   9   3   2        0.16        0.96      2.06 o 
  -9   4   2        3.96        1.41      3.18 o 
  -8   4   2       24.75       22.59      3.64 o 
  -7   4   2       30.20       34.34      4.12 o 
  -6   4   2       40.37       39.25      3.02 o 
  -5   4   2      229.80      235.90     22.75 o 
  -4   4   2      920.56      733.74     36.64 o 
  -3   4   2       10.00       13.22      1.77 o 
  -2   4   2       31.08       25.50      1.86 o 
  -1   4   2      151.23      153.92      3.29 o 
   0   4   2      881.69      866.75     14.18 o 
   1   4   2       65.82       61.57      5.73 o 
   2   4   2      368.52      422.49     26.04 o 
   3   4   2       86.07       87.10      4.43 o 
   4   4   2        1.90        2.12      0.45 o 
   5   4   2      147.09      153.33      7.31 o 
   6   4   2      123.77      126.03      5.15 o 
   7   4   2      126.83      124.99      5.14 o 
   8   4   2       11.87       14.28      3.01 o 
   9   4   2        0.63        2.84      3.61 o 
  -9   5   2        2.49        1.28      5.70 o 
  -8   5   2        5.12        0.35      4.59 o 
  -7   5   2      165.77      137.56     13.38 o 
  -6   5   2      174.91      167.38      5.53 o 
  -5   5   2       34.28       35.74      3.10 o 
  -4   5   2       15.13       15.47      2.15 o 
  -3   5   2        0.17        2.00      1.79 o 
  -2   5   2       97.43      100.92      6.47 o 
  -1   5   2        8.70       10.87      1.56 o 
   0   5   2      188.97      190.05      6.63 o 
   1   5   2      789.71      754.03     24.95 o 
   2   5   2      833.60      667.53      7.00 o 
   3   5   2      102.66      116.78      6.36 o 
   4   5   2        6.49        6.64      2.00 o 
   5   5   2       96.92      121.77      4.73 o 
   6   5   2        9.28       10.67      3.02 o 
   7   5   2        2.97        3.66      1.13 o 
   8   5   2       15.07       14.24      2.72 o 
  -9   6   2        5.84       15.26      3.63 o 
  -8   6   2        2.35        5.34      2.86 o 
  -7   6   2       10.67        1.29      4.67 o 
  -6   6   2        1.71        6.07      3.56 o 
  -5   6   2       24.94       26.01      3.59 o 
  -4   6   2       22.70       23.20      3.92 o 
  -3   6   2        6.17        4.75      2.45 o 
  -2   6   2        4.30        4.86      2.18 o 
  -1   6   2       98.39       92.71      3.84 o 
   0   6   2        6.87        5.46      1.53 o 
   1   6   2       34.26       31.42      3.00 o 
   2   6   2       17.11       13.34      2.95 o 
   3   6   2      676.60      663.08     11.42 o 
   4   6   2        2.76        2.94      2.94 o 
   5   6   2      110.48      116.35      6.86 o 
   6   6   2      391.60      333.04     11.20 o 
   7   6   2       27.11       26.82      4.54 o 
   8   6   2        1.61        0.28      3.84 o 
  -9   7   2       47.76       35.36      5.43 o 
  -8   7   2        0.51        4.29      4.29 o 
  -7   7   2      292.98      313.58     11.57 o 
  -6   7   2        0.60        2.41      3.85 o 
  -5   7   2       33.87       40.69      3.92 o 
  -4   7   2        9.50        9.84      3.04 o 
  -3   7   2        7.72       10.98      2.82 o 
  -2   7   2        8.37       10.42      3.02 o 
  -1   7   2      511.99      430.82      9.18 o 
   0   7   2       88.92       87.84      3.27 o 
   1   7   2       35.48       43.19      3.32 o 
   2   7   2      293.52      292.59      7.90 o 
   3   7   2      184.02      178.21      7.13 o 
   4   7   2       55.06       65.77      5.01 o 
   5   7   2        0.01        3.64      3.96 o 
   6   7   2        0.14        1.71      3.00 o 
   7   7   2        0.75        0.00      3.73 o 
   8   7   2       17.41       26.07      4.31 o 
  -8   8   2       48.00       48.07      5.87 o 
  -7   8   2        0.90        0.30      4.52 o 
  -6   8   2       16.08       20.72      4.37 o 
  -5   8   2       33.50       26.30      4.36 o 
  -4   8   2       50.98       63.59      4.95 o 
  -3   8   2       22.44       20.55      3.15 o 
  -2   8   2        0.63        3.79      2.92 o 
  -1   8   2        8.88        7.00      2.88 o 
   0   8   2      599.96      668.39     15.96 o 
   1   8   2        4.58        6.12      2.39 o 
   2   8   2      118.62      133.09      5.86 o 
   3   8   2        6.07        5.72      3.07 o 
   4   8   2        6.72        2.87      2.87 o 
   5   8   2        4.57        2.20      3.04 o 
   6   8   2        9.75       17.64      4.25 o 
   7   8   2        7.80       12.80      4.27 o 
  -8   9   2        0.26        2.90      3.22 o 
  -7   9   2        3.37        6.45      3.84 o 
  -6   9   2        4.30        9.89      4.33 o 
  -5   9   2        8.68        2.93      3.09 o 
  -4   9   2        7.44        4.91      3.35 o 
  -3   9   2       11.44        9.94      3.29 o 
  -2   9   2        8.17        8.46      3.52 o 
  -1   9   2      182.50      152.52      6.80 o 
   0   9   2       37.98       31.62      2.65 o 
   1   9   2        2.80        0.20      2.70 o 
   2   9   2       11.75       15.94      3.05 o 
   3   9   2        7.39        8.53      3.06 o 
   4   9   2       18.12       11.71      4.24 o 
   5   9   2        1.07        0.85      3.58 o 
   6   9   2        1.15        2.43      3.26 o 
   7   9   2        0.34        4.19      3.29 o 
  -7  10   2        6.81        0.87      3.59 o 
  -6  10   2        5.24        2.88      4.00 o 
  -5  10   2       23.94       30.65      3.93 o 
  -4  10   2        2.26        1.97      0.30 o 
  -3  10   2        4.55        7.15      2.94 o 
  -2  10   2       17.93       21.50      3.24 o 
  -1  10   2       82.19       83.70      5.68 o 
   0  10   2        1.04        0.78      3.42 o 
   1  10   2       11.98       11.13      3.57 o 
   2  10   2       13.48       12.86      3.34 o 
   3  10   2       62.66       61.39      5.10 o 
   4  10   2        1.07        4.02      4.02 o 
   5  10   2        0.84        0.00      3.62 o 
   6  10   2       16.14       16.56      4.63 o 
  -7  11   2       24.51       20.13      4.01 o 
  -6  11   2        1.37        0.29      2.96 o 
  -5  11   2       10.69       10.33      3.59 o 
  -4  11   2        5.83        2.52      3.58 o 
  -3  11   2       17.67       16.15      3.90 o 
  -2  11   2        2.88        8.11      3.41 o 
  -1  11   2        2.97        4.92      3.59 o 
   0  11   2       33.05       32.76      3.51 o 
   1  11   2        0.43        1.70      3.44 o 
   2  11   2       36.98       33.82      4.03 o 
   3  11   2       23.43       20.34      4.54 o 
   4  11   2        0.21        2.32      3.56 o 
   5  11   2       17.31       18.96      4.32 o 
   6  11   2        0.29        1.83      2.77 o 
  -6  12   2        0.24        3.27      3.27 o 
  -5  12   2       16.42       11.23      4.21 o 
  -4  12   2       19.74       21.10      3.85 o 
  -3  12   2        6.93        6.39      3.32 o 
  -2  12   2        1.29        1.89      3.35 o 
  -1  12   2       23.63       22.34      4.24 o 
   0  12   2        6.85        6.60      2.06 o 
   1  12   2       32.03       26.83      4.40 o 
   2  12   2       10.50        4.68      3.19 o 
   3  12   2        3.05        0.26      3.32 o 
   4  12   2        0.73        0.30      3.14 o 
   5  12   2        6.95        5.73      3.78 o 
  -5  13   2        0.01        0.55      3.22 o 
  -4  13   2        6.63        7.30      1.98 o 
  -3  13   2       11.17       14.68      4.52 o 
  -2  13   2        2.47        0.55      3.01 o 
  -1  13   2        0.39        5.72      3.30 o 
   0  13   2        1.93        2.16      2.22 o 
   1  13   2        0.47        6.13      2.92 o 
   2  13   2        0.02        1.87      3.36 o 
   3  13   2        0.01        1.31      2.99 o 
   4  13   2        1.57        1.62      2.81 o 
  -3  14   2        1.92        0.84      3.48 o 
  -2  14   2        2.28        5.79      2.65 o 
  -1  14   2        2.30        5.74      3.12 o 
   0  14   2        3.60        4.59      3.09 o 
   1  14   2        0.03        2.91      3.03 o 
   2  14   2        0.04        3.11      2.91 o 
  -9   0   3       17.78       18.40      3.25 o 
  -7   0   3      344.06      330.38      7.71 o 
  -5   0   3      357.52      306.52      7.59 o 
  -3   0   3     1426.75     1447.64     15.05 o 
  -1   0   3     7091.31     6879.17    101.39 o 
   1   0   3     1219.84     1251.54     11.33 o 
   3   0   3      698.04      685.88      9.66 o 
   5   0   3      531.58      555.47     12.53 o 
   7   0   3      408.67      365.30     12.29 o 
   9   0   3       26.24       15.08      4.19 o 
 -10   1   3        0.14        2.25      2.23 o 
  -9   1   3       13.52        4.59      5.19 o 
  -8   1   3      115.52       92.84      8.64 o 
  -7   1   3       88.91       69.34      6.43 o 
  -6   1   3       45.28       42.63      5.60 o 
  -5   1   3      441.67      431.31      5.84 o 
  -4   1   3      652.88      651.24     11.09 o 
  -3   1   3        3.27        0.84      1.63 o 
  -2   1   3     4039.79     4346.08    348.73 o 
  -1   1   3     3262.87     3783.08    273.59 o 
   0   1   3     2200.16     2110.29     41.53 o 
   1   1   3      542.62      466.82     14.75 o 
   2   1   3      941.72      803.71     50.33 o 
   3   1   3     1248.81     1489.55     52.40 o 
   4   1   3      404.62      394.37      7.58 o 
   5   1   3       49.00       48.96      3.21 o 
   6   1   3      151.98      149.59      5.52 o 
   7   1   3        8.26        4.82      2.61 o 
   8   1   3       17.03       15.24      3.27 o 
   9   1   3        3.41        6.26      2.75 o 
 -10   2   3       26.71       24.56      3.19 o 
  -9   2   3        0.03        4.84      2.78 o 
  -8   2   3        2.11        5.34      2.44 o 
  -7   2   3        7.02        9.42      2.05 o 
  -6   2   3      214.69      175.73      8.31 o 
  -5   2   3       87.86       90.56      5.38 o 
  -4   2   3       15.08       16.30      1.89 o 
  -3   2   3      116.47      107.85      3.03 o 
  -2   2   3     1904.39     1603.26     84.78 o 
  -1   2   3      341.20      431.30     30.02 o 
   0   2   3     3348.59     3308.88     90.86 o 
   1   2   3        2.82        0.86      1.14 o 
   2   2   3      724.01      883.79     47.84 o 
   3   2   3       72.41       59.15      4.60 o 
   4   2   3      442.77      443.75      7.13 o 
   5   2   3       20.44       14.52      2.49 o 
   6   2   3       17.61       11.26      2.43 o 
   7   2   3       22.91       24.95      5.28 o 
   8   2   3        3.72        1.22      2.68 o 
   9   2   3        0.31        1.06      2.47 o 
 -10   3   3        1.82        1.61      2.79 o 
  -9   3   3        0.12        1.43      2.66 o 
  -8   3   3      243.91      274.19     19.31 o 
  -7   3   3       12.13        7.37      2.90 o 
  -6   3   3       13.18        9.06      2.13 o 
  -5   3   3        9.26        8.31      2.04 o 
  -4   3   3       36.67       38.04      2.47 o 
  -3   3   3       87.40      109.29     13.10 o 
  -2   3   3        3.11        2.51      1.24 o 
  -1   3   3        8.49        9.58      1.23 o 
   0   3   3     2462.38     2490.54     73.65 o 
   1   3   3       67.84       61.09      2.09 o 
   2   3   3       92.09       73.64      3.05 o 
   3   3   3      318.69      313.59     17.13 o 
   4   3   3       88.69       94.85      4.33 o 
   5   3   3      144.93      160.35      9.33 o 
   6   3   3      111.33      101.72      4.70 o 
   7   3   3        4.51        4.55      1.36 o 
   8   3   3       20.70       12.54      3.05 o 
 -10   4   3        0.91        0.46      2.80 o 
  -9   4   3       43.95       59.39      7.84 o 
  -8   4   3        2.63        9.34      2.97 o 
  -7   4   3      277.63      293.85     18.66 o 
  -6   4   3       28.75       27.14      7.10 o 
  -5   4   3      508.06      494.79     46.78 o 
  -4   4   3        5.73        6.39      1.90 o 
  -3   4   3      538.25      540.05      6.38 o 
  -2   4   3        2.97        3.88      1.83 o 
  -1   4   3       47.50       52.13      2.27 o 
   0   4   3      515.28      519.48     16.76 o 
   1   4   3       78.22       70.42      2.05 o 
   2   4   3       61.21       68.37      6.36 o 
   3   4   3      212.97      222.59      8.44 o 
   4   4   3       11.82        7.07      2.22 o 
   5   4   3        9.15       11.03      2.94 o 
   6   4   3      111.97      121.35      5.27 o 
   7   4   3       67.97       73.17      7.09 o 
   8   4   3        2.53        7.17      4.11 o 
  -9   5   3        1.72        2.55      2.70 o 
  -8   5   3        0.09        2.32      2.28 o 
  -7   5   3        0.40        1.78      2.41 o 
  -6   5   3        6.55        7.30      2.60 o 
  -5   5   3        3.96        6.39      3.31 o 
  -4   5   3        8.34       15.55      3.12 o 
  -3   5   3        0.81        3.46      1.57 o 
  -2   5   3      129.74      151.70      3.80 o 
  -1   5   3      146.27      139.49      7.98 o 
   0   5   3      381.96      326.03      7.80 o 
   1   5   3      259.07      236.67     10.76 o 
   2   5   3       85.96       76.15      3.41 o 
   3   5   3      240.02      233.65     14.79 o 
   4   5   3        0.12        4.18      2.63 o 
   5   5   3       12.66       21.69      6.51 o 
   6   5   3      293.66      325.85      8.14 o 
   7   5   3       59.41       57.55      5.20 o 
   8   5   3        0.75        1.76      2.31 o 
  -9   6   3       13.55       11.92      4.21 o 
  -8   6   3        0.50        7.14      3.03 o 
  -7   6   3       20.98       24.17      5.22 o 
  -6   6   3      303.99      341.74     12.24 o 
  -5   6   3       43.90       50.18      6.05 o 
  -4   6   3       70.35       76.84      4.97 o 
  -3   6   3        8.36        7.45      1.98 o 
  -2   6   3       39.03       34.73      2.93 o 
  -1   6   3       39.80       36.27      3.14 o 
   0   6   3        8.34        7.27      2.19 o 
   1   6   3       65.02       66.74      4.82 o 
   2   6   3        1.84        5.94      2.28 o 
   3   6   3        3.82        1.02      3.52 o 
   4   6   3      327.49      326.92     10.10 o 
   5   6   3       62.89       55.91      5.58 o 
   6   6   3       13.29       11.94      4.95 o 
   7   6   3       19.24       23.18      4.21 o 
   8   6   3        0.05        3.48      3.48 o 
  -9   7   3        5.73        3.17      4.07 o 
  -8   7   3       10.57       17.77      5.15 o 
  -7   7   3       18.35       26.03      4.72 o 
  -6   7   3        0.88        4.22      4.27 o 
  -5   7   3       14.89       14.73      3.42 o 
  -4   7   3      167.19      208.36      7.95 o 
  -3   7   3       63.81       58.80      4.38 o 
  -2   7   3        0.30        2.72      2.72 o 
  -1   7   3       73.33       63.51      4.33 o 
   0   7   3      124.48      146.34      4.29 o 
   1   7   3        3.93        3.67      1.98 o 
   2   7   3       22.92       19.29      3.53 o 
   3   7   3        4.29        3.19      3.19 o 
   4   7   3      191.91      209.09      8.73 o 
   5   7   3        6.60       14.21      3.98 o 
   6   7   3       41.85       45.18      6.14 o 
   7   7   3        9.07       18.20      4.04 o 
  -8   8   3        1.61        5.00      4.82 o 
  -7   8   3       31.10       27.89      4.73 o 
  -6   8   3        3.70        4.38      1.37 o 
  -5   8   3       13.01        9.49      3.49 o 
  -4   8   3        1.55        3.34      3.34 o 
  -3   8   3       17.40       15.17      3.26 o 
  -2   8   3        2.07        6.37      3.11 o 
  -1   8   3       37.78       48.36      4.29 o 
   0   8   3       87.13       90.83      5.06 o 
   1   8   3        4.48        9.72      2.46 o 
   2   8   3        1.07        3.73      2.15 o 
   3   8   3       18.39       15.62      3.28 o 
   4   8   3        6.63        3.67      3.99 o 
   5   8   3        7.43        3.43      3.57 o 
   6   8   3        1.49        3.57      3.62 o 
   7   8   3       25.31       16.04      3.91 o 
  -8   9   3        0.84        3.21      3.90 o 
  -7   9   3       18.66       10.25      3.76 o 
  -6   9   3        1.91        4.65      3.48 o 
  -5   9   3        1.69        0.82      3.35 o 
  -4   9   3        0.65        2.48      2.96 o 
  -3   9   3        6.08        5.54      2.72 o 
  -2   9   3      263.81      214.80      8.08 o 
  -1   9   3      207.63      244.81      8.62 o 
   0   9   3       44.55       40.40      2.94 o 
   1   9   3        0.98        0.87      3.06 o 
   2   9   3        2.88        2.48      2.90 o 
   3   9   3       17.57       22.58      4.40 o 
   4   9   3        1.38        2.23      3.58 o 
   5   9   3       17.74        9.77      4.06 o 
   6   9   3        0.03        1.21      3.50 o 
   7   9   3       11.63       11.00      2.97 o 
  -7  10   3        9.86        1.74      4.05 o 
  -6  10   3       12.36        6.62      3.58 o 
  -5  10   3        0.90        3.30      3.30 o 
  -4  10   3       27.86       23.77      4.41 o 
  -3  10   3        1.38        2.00      3.22 o 
  -2  10   3        2.81        5.00      2.89 o 
  -1  10   3        1.56        1.84      3.64 o 
   0  10   3      170.01      150.73      8.22 o 
   1  10   3       10.85       11.40      2.97 o 
   2  10   3        3.43        0.96      3.08 o 
   3  10   3        3.69        7.71      3.62 o 
   4  10   3        9.68       13.36      3.30 o 
   5  10   3        1.75        3.75      3.75 o 
   6  10   3        0.10        3.89      3.89 o 
  -7  11   3        0.52        3.57      3.57 o 
  -6  11   3        0.66        2.22      3.12 o 
  -5  11   3        0.56        0.27      3.31 o 
  -4  11   3       28.65       40.60      4.82 o 
  -3  11   3       14.34       14.66      3.79 o 
  -2  11   3        3.54        8.62      3.26 o 
  -1  11   3        3.17       10.22      3.32 o 
   0  11   3      107.96      117.34      4.74 o 
   1  11   3        9.08        3.51      3.61 o 
   2  11   3        0.05        2.59      3.30 o 
   3  11   3       26.18       18.09      4.28 o 
   4  11   3        0.02        0.00      3.71 o 
   5  11   3        3.77        3.93      3.65 o 
  -6  12   3        0.00        0.27      3.26 o 
  -5  12   3        0.61        2.73      3.26 o 
  -4  12   3        2.79        3.85      3.02 o 
  -3  12   3        6.83       11.07      3.17 o 
  -2  12   3        3.43        7.45      3.29 o 
  -1  12   3        2.44        3.66      3.30 o 
   0  12   3        0.13        1.41      2.65 o 
   1  12   3        0.27        0.00      3.54 o 
   2  12   3        0.05        1.59      3.33 o 
   3  12   3        4.59        1.63      3.48 o 
   4  12   3        0.01        3.24      3.56 o 
  -5  13   3        0.25        3.63      3.07 o 
  -4  13   3        4.70       10.19      2.95 o 
  -3  13   3        1.32        1.89      2.90 o 
  -2  13   3        1.51        1.35      3.22 o 
  -1  13   3        2.11        0.81      3.05 o 
   0  13   3        6.10        9.76      2.36 o 
   1  13   3        0.20        3.47      2.86 o 
   2  13   3        0.02        1.87      3.40 o 
   3  13   3        3.28        1.60      3.34 o 
  -3  14   3        0.08        1.29      2.99 o 
  -2  14   3        1.34        3.68      2.90 o 
  -1  14   3        1.61        1.85      2.25 o 
   0  14   3        1.45        3.18      1.95 o 
   1  14   3        0.83        0.27      2.88 o 
   2  14   3        0.18        2.93      2.93 o 
 -10   0   4       65.82       63.77      5.07 o 
  -8   0   4       54.18       50.56      5.90 o 
  -6   0   4        1.31        0.00      2.22 o 
  -4   0   4     1002.32     1151.77     15.02 o 
  -2   0   4        2.19        7.52      2.07 o 
   0   0   4        8.09        6.01      1.69 o 
   2   0   4      428.29      397.51      7.86 o 
   4   0   4       13.26       21.09      5.40 o 
   6   0   4        6.97       10.98      4.25 o 
   8   0   4        0.72        8.42      4.16 o 
 -10   1   4        0.71        0.88      4.33 o 
  -9   1   4        8.77        4.28      2.40 o 
  -8   1   4        4.93        3.03      2.57 o 
  -7   1   4      115.11      112.39      4.50 o 
  -6   1   4       24.95       20.52      2.31 o 
  -5   1   4        0.44        3.53      1.63 o 
  -4   1   4     2371.40     2187.77     68.99 o 
  -3   1   4      517.39      541.84     14.45 o 
  -2   1   4      650.11      717.64     24.65 o 
  -1   1   4      678.66      688.58     19.38 o 
   0   1   4     1641.62     1700.68     24.39 o 
   1   1   4       46.75       56.91      7.43 o 
   2   1   4       40.99       42.60      3.46 o 
   3   1   4       20.32       22.88      2.42 o 
   4   1   4        0.66        0.34      1.85 o 
   5   1   4       17.06       24.70      2.84 o 
   6   1   4        0.00        1.97      3.04 o 
   7   1   4        5.87        9.41      2.91 o 
   8   1   4       42.70       55.51      4.21 o 
 -10   2   4        3.95        7.71      2.49 o 
  -9   2   4        6.41        5.42      2.69 o 
  -8   2   4        9.82       12.48      2.96 o 
  -7   2   4       17.15       21.26      3.06 o 
  -6   2   4        2.28        1.11      2.02 o 
  -5   2   4      119.84      101.37      5.10 o 
  -4   2   4      490.83      483.22     14.54 o 
  -3   2   4        1.62        0.33      1.47 o 
  -2   2   4     1067.41      989.39     66.40 o 
  -1   2   4      402.58      379.59     18.66 o 
   0   2   4        1.79        2.27      0.27 o 
   1   2   4      473.27      512.29     16.42 o 
   2   2   4      172.92      175.38      8.11 o 
   3   2   4       17.22        7.32      5.43 o 
   4   2   4       16.93       12.44      3.28 o 
   5   2   4       26.78       28.53      2.99 o 
   6   2   4       10.59       11.55      2.96 o 
   7   2   4       62.83       56.55      8.15 o 
   8   2   4        0.75        0.45      2.40 o 
 -10   3   4        0.68        6.07      2.70 o 
  -9   3   4        0.96        3.45      5.59 o 
  -8   3   4        9.56       17.03      3.18 o 
  -7   3   4       68.10       73.78      7.23 o 
  -6   3   4       95.24       87.99      3.80 o 
  -5   3   4       33.87       38.01      2.65 o 
  -4   3   4     1276.71     1366.73     16.41 o 
  -3   3   4       39.44       43.69      3.31 o 
  -2   3   4       86.31       76.53      2.20 o 
  -1   3   4      584.27      602.36     58.75 o 
   0   3   4      193.98      232.49      3.99 o 
   1   3   4        4.41        4.06      1.30 o 
   2   3   4      265.94      262.57      4.41 o 
   3   3   4       18.59       17.79      2.39 o 
   4   3   4      140.35      124.37      5.95 o 
   5   3   4      254.47      310.27      7.49 o 
   6   3   4        6.74        6.90      2.01 o 
   7   3   4        5.20        8.63      4.59 o 
   8   3   4        9.08        2.74      4.03 o 
 -10   4   4       29.98       28.46      5.08 o 
  -9   4   4        0.01        3.68      3.44 o 
  -8   4   4       11.59       11.31      2.98 o 
  -7   4   4       24.09       32.04      5.13 o 
  -6   4   4       11.83        9.25      2.24 o 
  -5   4   4       24.01       24.77      6.15 o 
  -4   4   4     1154.35     1073.31     22.25 o 
  -3   4   4       65.21       66.40      3.03 o 
  -2   4   4      272.77      238.63     17.93 o 
  -1   4   4        3.02        3.35      1.33 o 
   0   4   4      431.90      435.60     10.21 o 
   1   4   4       59.94       59.83      2.85 o 
   2   4   4        0.27        0.39      1.63 o 
   3   4   4        4.75        5.84      1.91 o 
   4   4   4      289.71      284.27      6.80 o 
   5   4   4       75.82       73.76      4.43 o 
   6   4   4       26.40       23.15      3.38 o 
   7   4   4        0.11        1.46      3.75 o 
   8   4   4        1.03        5.59      2.27 o 
  -9   5   4       10.66       12.30      3.32 o 
  -8   5   4       26.05       19.77      3.29 o 
  -7   5   4       71.23       90.81      9.43 o 
  -6   5   4       61.96       52.64      4.83 o 
  -5   5   4        2.64        2.29      0.55 o 
  -4   5   4      321.56      349.07      7.11 o 
  -3   5   4       50.02       47.67      4.58 o 
  -2   5   4       15.71       12.59      1.52 o 
  -1   5   4       71.38       77.62      6.98 o 
   0   5   4       94.07       88.94      3.88 o 
   1   5   4       32.89       40.54      2.28 o 
   2   5   4       15.67       15.75      2.40 o 
   3   5   4       81.84       74.99      3.72 o 
   4   5   4      144.50      162.22     18.08 o 
   5   5   4      108.30      106.97      5.33 o 
   6   5   4       42.99       55.60      4.44 o 
   7   5   4        1.08        2.96      2.74 o 
   8   5   4        4.52        1.59      2.35 o 
  -9   6   4        0.00        1.37      3.64 o 
  -8   6   4        1.00        0.00      3.90 o 
  -7   6   4       39.39       41.26      6.29 o 
  -6   6   4        0.85        4.89      3.77 o 
  -5   6   4        5.45        9.24      3.35 o 
  -4   6   4       36.21       28.91      4.14 o 
  -3   6   4       60.84       53.02      4.94 o 
  -2   6   4        4.79        5.79      2.47 o 
  -1   6   4       12.51        8.12      2.39 o 
   0   6   4       17.59       22.30      2.71 o 
   1   6   4       63.69       67.81      4.36 o 
   2   6   4        6.42        8.98      2.93 o 
   3   6   4        5.94        2.53      2.93 o 
   4   6   4       19.88       27.37      4.89 o 
   5   6   4       69.93       69.13      6.52 o 
   6   6   4       74.98       64.36      6.24 o 
   7   6   4       88.51       77.08      6.57 o 
  -9   7   4       21.19       20.29      3.69 o 
  -8   7   4        4.92        3.99      4.15 o 
  -7   7   4       50.37       46.77      5.89 o 
  -6   7   4        1.82        0.00      4.58 o 
  -5   7   4       22.48       26.85      4.31 o 
  -4   7   4       71.24       63.60      5.56 o 
  -3   7   4        9.08        6.91      3.38 o 
  -2   7   4       89.57       91.59      6.28 o 
  -1   7   4       24.86       20.95      3.51 o 
   0   7   4      140.16      153.74      5.22 o 
   1   7   4       18.30       18.59      3.27 o 
   2   7   4        5.11        0.22      3.01 o 
   3   7   4        0.06        2.93      3.63 o 
   4   7   4       73.73       74.36      7.21 o 
   5   7   4       95.91       90.95      6.43 o 
   6   7   4        2.64        1.82      4.55 o 
   7   7   4        4.15        3.92      3.92 o 
  -8   8   4       22.53       36.91      5.83 o 
  -7   8   4        8.13       13.03      5.24 o 
  -6   8   4        9.97       10.55      2.89 o 
  -5   8   4       20.21       17.22      4.30 o 
  -4   8   4       29.60       30.78      4.95 o 
  -3   8   4      104.34      130.32      6.82 o 
  -2   8   4       62.90       60.85      5.18 o 
  -1   8   4       94.48       92.07      5.45 o 
   0   8   4       10.28        5.14      3.00 o 
   1   8   4      126.08      143.03      6.64 o 
   2   8   4        0.00        1.40      3.08 o 
   3   8   4       38.38       39.76      4.80 o 
   4   8   4        0.05        5.14      3.81 o 
   5   8   4       23.02       19.92      4.44 o 
   6   8   4        2.82        8.53      4.09 o 
   7   8   4        8.09        3.46      3.46 o 
  -8   9   4        0.09        2.05      3.48 o 
  -7   9   4        9.25        9.08      2.12 o 
  -6   9   4        0.26        7.37      4.00 o 
  -5   9   4        0.36        5.90      3.86 o 
  -4   9   4       64.84       75.30      5.68 o 
  -3   9   4       19.98       22.98      5.03 o 
  -2   9   4       85.55       92.02      6.09 o 
  -1   9   4        0.06        5.18      3.12 o 
   0   9   4        6.91        8.31      2.21 o 
   1   9   4       35.65       39.39      4.41 o 
   2   9   4        0.01        0.99      3.05 o 
   3   9   4       41.01       46.28      5.33 o 
   4   9   4       16.95       19.30      4.37 o 
   5   9   4        0.55        3.89      3.89 o 
   6   9   4        3.86        9.64      3.42 o 
  -7  10   4        0.63        2.22      3.30 o 
  -6  10   4        2.43        2.78      3.15 o 
  -5  10   4        8.14        3.55      4.15 o 
  -4  10   4       16.20       24.14      4.27 o 
  -3  10   4        0.39        1.86      4.13 o 
  -2  10   4       32.53       34.51      4.75 o 
  -1  10   4       13.92        9.84      3.74 o 
   0  10   4        0.30        0.73      2.79 o 
   1  10   4        0.21        1.54      3.22 o 
   2  10   4       13.72       18.16      4.22 o 
   3  10   4       16.08       25.13      4.76 o 
   4  10   4        0.39        0.30      3.81 o 
   5  10   4        1.80        2.46      3.55 o 
  -6  11   4        2.27        3.28      3.28 o 
  -5  11   4        2.95        0.88      3.24 o 
  -4  11   4        0.30        1.99      3.35 o 
  -3  11   4        0.86        1.65      3.16 o 
  -2  11   4       16.64       16.22      3.43 o 
  -1  11   4       21.45       11.46      4.05 o 
   0  11   4        8.95        7.92      2.41 o 
   1  11   4        9.39        3.53      4.17 o 
   2  11   4        9.97       11.40      3.64 o 
   3  11   4        0.62        1.44      3.68 o 
   4  11   4       10.29        7.04      4.17 o 
   5  11   4       13.89       14.39      4.52 o 
  -5  12   4        2.81        6.96      3.15 o 
  -4  12   4        0.52        0.29      3.08 o 
  -3  12   4        1.60        3.44      3.44 o 
  -2  12   4        0.72        3.87      2.90 o 
  -1  12   4        0.20        3.02      3.08 o 
   0  12   4        2.58        0.54      2.49 o 
   1  12   4        4.73        4.72      2.95 o 
   2  12   4        1.72        0.30      3.43 o 
   3  12   4        0.72        0.86      3.23 o 
   4  12   4        8.71       10.10      3.68 o 
  -4  13   4        1.34        4.30      2.84 o 
  -3  13   4        7.94       14.47      3.73 o 
  -2  13   4        1.28        6.59      3.23 o 
  -1  13   4        8.28        8.83      3.90 o 
   0  13   4        1.36        1.25      4.55 o 
   1  13   4        1.08        1.95      3.10 o 
   2  13   4        0.09        1.92      3.09 o 
   3  13   4        0.13        1.91      3.05 o 
  -2  14   4        0.19        3.13      3.13 o 
  -1  14   4        0.71        6.33      2.59 o 
   0  14   4        3.87        0.88      5.03 o 
  -9   0   5       16.12       14.95      3.10 o 
  -7   0   5       48.70       43.86      3.84 o 
  -5   0   5       30.63       37.18      6.88 o 
  -3   0   5       99.61       87.96      4.55 o 
  -1   0   5      509.18      545.26      8.43 o 
   1   0   5      708.53      751.14     11.08 o 
   3   0   5       30.01       27.06      3.93 o 
   5   0   5      115.41      137.35      8.36 o 
   7   0   5       57.69       57.68      5.64 o 
 -10   1   5        6.44       13.26      4.16 o 
  -9   1   5       11.94       16.55      3.49 o 
  -8   1   5       14.90       20.27      2.94 o 
  -7   1   5       29.03       32.83      3.42 o 
  -6   1   5       18.73       21.01      4.53 o 
  -5   1   5       47.08       38.63      2.51 o 
  -4   1   5      445.75      439.78      7.39 o 
  -3   1   5      134.72      135.94      3.71 o 
  -2   1   5        2.20        1.81      1.21 o 
  -1   1   5      517.36      528.54     11.73 o 
   0   1   5        3.49        2.02      0.89 o 
   1   1   5        7.99        4.84      1.49 o 
   2   1   5     1543.52     1648.01    103.97 o 
   3   1   5        0.01        1.88      1.82 o 
   4   1   5        5.20        6.58      2.13 o 
   5   1   5      190.42      165.97      8.36 o 
   6   1   5       24.14       26.19      3.67 o 
   7   1   5        1.99        0.87      3.22 o 
   8   1   5        0.03        0.34      2.64 o 
 -10   2   5       10.44       12.19      2.65 o 
  -9   2   5        0.49        4.43      2.44 o 
  -8   2   5       14.28       13.21      2.59 o 
  -7   2   5        9.49        3.79      2.56 o 
  -6   2   5      123.90      131.89     16.79 o 
  -5   2   5       59.45       68.86      3.39 o 
  -4   2   5       26.35       30.36      3.67 o 
  -3   2   5      348.88      283.73      5.60 o 
  -2   2   5       71.35       73.01      7.02 o 
  -1   2   5      213.80      230.86      4.88 o 
   0   2   5      142.42      117.05      2.35 o 
   1   2   5       40.82       40.38      3.06 o 
   2   2   5       27.40       33.15      3.04 o 
   3   2   5      136.75      112.79      4.31 o 
   4   2   5       70.60       71.69      4.62 o 
   5   2   5       18.66       16.24      2.67 o 
   6   2   5      153.93      162.45      6.53 o 
   7   2   5        0.52        1.53      2.97 o 
   8   2   5        4.80        4.27      2.56 o 
 -10   3   5        8.08       13.17      5.95 o 
  -9   3   5        1.19        2.20      0.49 o 
  -8   3   5       22.72       22.75      3.65 o 
  -7   3   5      185.19      199.90     21.65 o 
  -6   3   5      177.90      149.42      5.14 o 
  -5   3   5        2.67        0.02      2.15 o 
  -4   3   5        0.23       15.92     10.08 o 
  -3   3   5       67.36       75.88      3.00 o 
  -2   3   5      196.22      226.29     12.33 o 
  -1   3   5      433.38      434.90     30.32 o 
   0   3   5      178.03      170.44      2.88 o 
   1   3   5       48.31       37.95      4.05 o 
   2   3   5      458.84      475.95     32.09 o 
   3   3   5        0.12        0.94      2.36 o 
   4   3   5      117.95      138.64      5.66 o 
   5   3   5      241.64      271.80      7.47 o 
   6   3   5       42.02       40.12      4.09 o 
   7   3   5       20.38       21.42      3.90 o 
  -9   4   5       30.68       35.82      3.59 o 
  -8   4   5        8.17       10.49      3.13 o 
  -7   4   5       56.30       57.38      8.15 o 
  -6   4   5       29.63       40.08      3.31 o 
  -5   4   5       92.82       96.20      4.51 o 
  -4   4   5      260.24      247.24      6.17 o 
  -3   4   5       16.39       15.41      2.97 o 
  -2   4   5      226.01      253.92     15.00 o 
  -1   4   5       10.66        8.88      1.73 o 
   0   4   5      128.32      137.89      4.27 o 
   1   4   5      115.13      120.97      5.92 o 
   2   4   5       81.93       78.56      3.65 o 
   3   4   5        1.38        3.71      2.05 o 
   4   4   5      175.64      163.04      8.97 o 
   5   4   5       17.10       17.48      3.90 o 
   6   4   5       27.89       44.24      6.98 o 
   7   4   5        4.80        1.47      5.45 o 
  -9   5   5        0.84        1.65      3.47 o 
  -8   5   5        4.00        5.02      2.54 o 
  -7   5   5      156.07      156.36     14.09 o 
  -6   5   5        1.50        1.74      0.38 o 
  -5   5   5       19.65       11.70      6.24 o 
  -4   5   5      118.46      111.28      6.68 o 
  -3   5   5      101.66      116.90      5.85 o 
  -2   5   5        0.75        2.05      1.50 o 
  -1   5   5        1.06        0.09      1.39 o 
   0   5   5       27.40       32.16      5.67 o 
   1   5   5      183.17      154.75     10.13 o 
   2   5   5      298.94      312.68     18.40 o 
   3   5   5       16.09       14.62      2.41 o 
   4   5   5       11.51        8.16      2.79 o 
   5   5   5      192.37      205.74      6.99 o 
   6   5   5       22.31       25.92      3.68 o 
   7   5   5       26.64       26.89      4.38 o 
  -9   6   5       11.97       12.20      3.89 o 
  -8   6   5        3.35        3.11      0.81 o 
  -7   6   5        0.21        2.11      3.83 o 
  -6   6   5        0.10        7.55      3.37 o 
  -5   6   5        4.17        3.50      3.06 o 
  -4   6   5       70.84       73.90      5.95 o 
  -3   6   5       14.47       17.60      4.15 o 
  -2   6   5        2.38        3.56      2.35 o 
  -1   6   5       28.65       29.38      3.35 o 
   0   6   5        5.43        7.30      1.82 o 
   1   6   5        1.65        1.34      2.96 o 
   2   6   5       43.75       39.95      4.89 o 
   3   6   5       77.03       82.39      6.19 o 
   4   6   5        2.06        2.32      4.33 o 
   5   6   5       37.76       34.52      5.34 o 
   6   6   5        5.21        5.17      4.40 o 
   7   6   5        0.48        2.49      3.61 o 
  -8   7   5        0.18        0.98      4.12 o 
  -7   7   5        0.31        4.30      4.30 o 
  -6   7   5        0.70        6.73      3.64 o 
  -5   7   5        0.02        3.87      3.87 o 
  -4   7   5       82.09       90.53      6.18 o 
  -3   7   5       91.61      104.46      6.39 o 
  -2   7   5      173.87      178.12      7.62 o 
  -1   7   5       11.50       10.05      3.78 o 
   0   7   5       10.94       15.98      2.29 o 
   1   7   5        1.95        2.75      2.75 o 
   2   7   5      384.75      451.13     11.87 o 
   3   7   5       31.37       41.89      5.51 o 
   4   7   5       22.06       30.85      4.77 o 
   5   7   5       20.55       20.93      5.20 o 
   6   7   5       17.93       16.88      4.86 o 
  -8   8   5        8.33        8.64      4.49 o 
  -7   8   5       33.96       32.34      5.66 o 
  -6   8   5        9.49        4.05      5.15 o 
  -5   8   5        1.45        3.44      4.71 o 
  -4   8   5       78.53       63.06      5.92 o 
  -3   8   5        0.81        0.00      3.57 o 
  -2   8   5       16.03       15.66      3.89 o 
  -1   8   5       32.59       31.37      4.43 o 
   0   8   5        0.81        2.69      2.03 o 
   1   8   5       10.78       10.38      2.76 o 
   2   8   5      108.68      122.84      6.83 o 
   3   8   5       35.82       31.78      5.54 o 
   4   8   5        5.73        3.10      4.32 o 
   5   8   5       18.47       14.35      4.86 o 
   6   8   5        0.14        1.25      3.68 o 
  -8   9   5        0.65        9.21      4.24 o 
  -7   9   5        3.06        3.42      0.99 o 
  -6   9   5        4.17        6.44      4.09 o 
  -5   9   5        2.01        7.65      4.30 o 
  -4   9   5       66.20       60.00      5.96 o 
  -3   9   5       44.67       52.32      5.55 o 
  -2   9   5       73.30       73.00      5.72 o 
  -1   9   5        0.13        5.00      3.19 o 
   0   9   5        7.81        7.05      2.01 o 
   1   9   5        6.54        7.26      3.20 o 
   2   9   5       66.42       70.71      6.08 o 
   3   9   5       10.00        1.52      4.43 o 
   4   9   5        0.00        0.00      3.70 o 
   5   9   5       16.55       12.66      4.38 o 
  -7  10   5        2.33        1.65      3.70 o 
  -6  10   5        2.99        0.00      3.85 o 
  -5  10   5        0.14        5.41      3.82 o 
  -4  10   5        7.46        4.57      4.12 o 
  -3  10   5       14.76       14.34      4.61 o 
  -2  10   5        0.71        0.57      3.90 o 
  -1  10   5        0.08        0.85      4.02 o 
   0  10   5       40.28       34.97      3.62 o 
   1  10   5        9.82        0.87      4.38 o 
   2  10   5        3.39        2.92      3.90 o 
   3  10   5        5.12       10.55      4.06 o 
   4  10   5        4.26        4.44      3.68 o 
   5  10   5        2.93        3.40      3.91 o 
  -6  11   5        1.43        3.53      3.53 o 
  -5  11   5        1.92        0.93      3.82 o 
  -4  11   5        8.59       13.69      3.99 o 
  -3  11   5        0.30        2.98      3.62 o 
  -2  11   5        3.01        5.26      4.00 o 
  -1  11   5        0.03        0.57      3.60 o 
   0  11   5        0.28        1.81      3.21 o 
   1  11   5        3.44        9.71      3.57 o 
   2  11   5        4.90        5.68      3.91 o 
   3  11   5        2.89        1.23      3.52 o 
   4  11   5        0.11        0.63      3.38 o 
  -5  12   5        0.90        2.32      3.74 o 
  -4  12   5        2.99        0.29      3.38 o 
  -3  12   5        0.19        3.93      3.93 o 
  -2  12   5        4.13       10.27      3.43 o 
  -1  12   5        1.04        0.87      3.64 o 
   0  12   5       14.38       21.05      2.94 o 
   1  12   5        0.23        7.10      3.62 o 
   2  12   5        6.17        4.72      3.80 o 
   3  12   5        1.49        1.46      3.67 o 
  -4  13   5        2.32        5.78      3.06 o 
  -3  13   5        1.95        3.64      2.78 o 
  -2  13   5        0.20        0.87      3.31 o 
  -1  13   5        0.81        1.16      3.18 o 
   0  13   5        6.65        8.18      2.54 o 
   1  13   5        0.00        3.44      3.44 o 
 -10   0   6       30.51       29.71      3.98 o 
  -8   0   6        4.12        2.98      3.34 o 
  -6   0   6       82.83       91.40      6.28 o 
  -4   0   6       94.88      101.71      5.99 o 
  -2   0   6       29.73       35.64      3.60 o 
   0   0   6      142.40      179.81      4.65 o 
   2   0   6      254.05      256.88      8.89 o 
   4   0   6      164.00      174.65      8.71 o 
   6   0   6        2.19        8.08      4.93 o 
 -10   1   6        8.68       14.66      2.14 o 
  -9   1   6        0.03        1.12      2.25 o 
  -8   1   6       16.72       18.49      3.16 o 
  -7   1   6       51.39       51.56      3.60 o 
  -6   1   6      171.08      165.25      6.17 o 
  -5   1   6      153.65      147.35      4.94 o 
  -4   1   6       26.59       22.10      2.12 o 
  -3   1   6        4.55        4.69      1.30 o 
  -2   1   6     1235.70     1315.34     41.71 o 
  -1   1   6       17.60       21.38      2.15 o 
   0   1   6     2115.58     2270.96     34.40 o 
   1   1   6       29.04       33.42      2.52 o 
   2   1   6       10.37        8.39      2.16 o 
   3   1   6      144.49      159.75      5.72 o 
   4   1   6        2.83        2.59      2.12 o 
   5   1   6      110.93      132.28     16.07 o 
   6   1   6       21.19       22.22      3.91 o 
   7   1   6        0.35        3.09      8.57 o 
 -10   2   6        0.23        0.33      2.41 o 
  -9   2   6        0.96        2.68      2.68 o 
  -8   2   6        0.42        0.34      3.70 o 
  -7   2   6       27.51       24.80      3.38 o 
  -6   2   6        0.36        3.02      2.30 o 
  -5   2   6      172.82      149.27      4.90 o 
  -4   2   6       28.11       29.98      2.82 o 
  -3   2   6       58.52       65.46      3.14 o 
  -2   2   6      105.89       87.86      3.30 o 
  -1   2   6       95.39       91.21      2.86 o 
   0   2   6       87.24       86.73      2.79 o 
   1   2   6        2.47        2.10      1.85 o 
   2   2   6      176.02      175.25      6.49 o 
   3   2   6        0.07        2.00      2.41 o 
   4   2   6        1.17        2.17      2.42 o 
   5   2   6        1.06        6.93      3.31 o 
   6   2   6        0.06        2.75      2.86 o 
   7   2   6        0.37        6.47      5.81 o 
  -9   3   6        0.11        2.57      3.58 o 
  -8   3   6       11.63       18.11      3.72 o 
  -7   3   6       58.17       73.17      4.28 o 
  -6   3   6       43.30       40.84      3.70 o 
  -5   3   6        2.66        4.70      2.41 o 
  -4   3   6       37.96       39.84      5.00 o 
  -3   3   6        3.06        4.28      4.94 o 
  -2   3   6      102.27       86.94      6.03 o 
  -1   3   6       21.96       24.30      2.23 o 
   0   3   6      376.16      322.63     10.44 o 
   1   3   6       21.90       18.30      2.19 o 
   2   3   6       91.72      106.53     13.83 o 
   3   3   6        0.46        2.63      2.56 o 
   4   3   6       57.40       75.36      4.63 o 
   5   3   6       29.99       34.74      4.69 o 
   6   3   6        6.43        5.57      1.58 o 
   7   3   6        3.11        4.07      2.92 o 
  -9   4   6        0.75        3.74      2.82 o 
  -8   4   6        0.34        5.10      3.94 o 
  -7   4   6        4.00        0.21      3.06 o 
  -6   4   6      331.28      293.50     16.94 o 
  -5   4   6       38.76       38.36      3.11 o 
  -4   4   6      131.07      116.44      4.37 o 
  -3   4   6       52.63       51.97      4.49 o 
  -2   4   6       83.16       67.72      3.24 o 
  -1   4   6       12.18       13.84      2.02 o 
   0   4   6       85.84       77.19      6.12 o 
   1   4   6       36.28       34.84      3.13 o 
   2   4   6      382.39      328.86     22.66 o 
   3   4   6       16.61       13.40      3.07 o 
   4   4   6      505.42      528.98     20.87 o 
   5   4   6        1.50        8.29      3.33 o 
   6   4   6        6.39        3.59      3.34 o 
   7   4   6        4.57        4.28      1.01 o 
  -9   5   6        9.63       12.47      3.62 o 
  -8   5   6        5.09        5.10      3.30 o 
  -7   5   6        0.56        3.87      4.14 o 
  -6   5   6       89.26      110.71     13.13 o 
  -5   5   6       53.84       71.40      6.56 o 
  -4   5   6        3.33        3.83      1.01 o 
  -3   5   6       15.98       13.58      2.16 o 
  -2   5   6       33.52       32.88      4.17 o 
  -1   5   6        0.11        3.02      1.72 o 
   0   5   6       46.77       49.08      3.35 o 
   1   5   6        0.45        2.05      3.89 o 
   2   5   6       53.24       51.28      4.71 o 
   3   5   6      145.03      130.51     15.13 o 
   4   5   6       15.48       12.88      4.48 o 
   5   5   6        0.04        2.34      3.24 o 
   6   5   6        2.41        0.69      3.62 o 
  -9   6   6        2.95        5.52      3.27 o 
  -8   6   6        0.43        1.91      3.70 o 
  -7   6   6       85.43       76.76      6.78 o 
  -6   6   6        7.42        6.26      5.50 o 
  -5   6   6        0.09        3.85      3.85 o 
  -4   6   6       10.79        5.73      4.16 o 
  -3   6   6       49.59       51.29      4.96 o 
  -2   6   6        6.89        3.23      2.81 o 
  -1   6   6       47.68       55.17      4.51 o 
   0   6   6        4.38        5.15      3.25 o 
   1   6   6      106.90      114.33      6.50 o 
   2   6   6       54.68       59.20      5.47 o 
   3   6   6       26.74       18.19      4.88 o 
   4   6   6        7.41        1.59      4.24 o 
   5   6   6       23.73       32.23      5.72 o 
   6   6   6        3.03        1.35      5.59 o 
  -8   7   6        6.63        1.96      4.08 o 
  -7   7   6       10.00       10.61      3.74 o 
  -6   7   6       11.54       14.15      5.20 o 
  -5   7   6        0.17        3.36      4.31 o 
  -4   7   6       33.68       36.62      4.65 o 
  -3   7   6        0.52        1.86      3.52 o 
  -2   7   6       35.57       39.13      4.83 o 
  -1   7   6       11.65        9.92      3.94 o 
   0   7   6       50.63       63.16      7.11 o 
   1   7   6        1.18        5.36      3.35 o 
   2   7   6       41.84       39.01      5.19 o 
   3   7   6       49.26       45.58      5.73 o 
   4   7   6        1.21        5.52      3.62 o 
   5   7   6        4.05        4.36      4.36 o 
   6   7   6        2.27        1.96      3.64 o 
  -8   8   6        0.64        3.35      4.05 o 
  -7   8   6       18.12       18.96      5.54 o 
  -6   8   6        3.13        5.76      4.22 o 
  -5   8   6       69.48       77.32      7.40 o 
  -4   8   6        3.54       12.47      4.43 o 
  -3   8   6        4.05        5.44      3.61 o 
  -2   8   6        1.48        4.07      4.07 o 
  -1   8   6       16.97       15.93      3.60 o 
   0   8   6       52.88       62.07      5.27 o 
   1   8   6       19.68       15.84      4.50 o 
   2   8   6        4.45        6.72      4.44 o 
   3   8   6       21.07       21.57      4.98 o 
   4   8   6       23.37       27.28      5.44 o 
   5   8   6       16.38       19.44      4.26 o 
  -7   9   6        1.11        1.08      3.56 o 
  -6   9   6       16.62        7.89      4.36 o 
  -5   9   6       11.48       11.27      5.06 o 
  -4   9   6        0.49        7.31      3.93 o 
  -3   9   6       24.80       23.68      4.30 o 
  -2   9   6       78.83       79.38      7.23 o 
  -1   9   6        3.88        0.60      3.71 o 
   0   9   6       77.07       78.48      6.02 o 
   1   9   6       15.30       16.62      4.68 o 
   2   9   6        7.01       11.29      4.49 o 
   3   9   6        9.50       10.08      2.41 o 
   4   9   6        0.19        2.62      3.72 o 
   5   9   6        2.80        7.97      4.00 o 
  -7  10   6        4.20        9.82      4.08 o 
  -6  10   6        0.69        0.68      4.32 o 
  -5  10   6        1.83        4.65      3.37 o 
  -4  10   6       13.53       17.09      5.05 o 
  -3  10   6        0.68        2.82      3.71 o 
  -2  10   6       15.24       12.92      4.44 o 
  -1  10   6       17.21       20.99      4.43 o 
   0  10   6        0.01        0.17      2.82 o 
   1  10   6        0.04        1.53      4.15 o 
   2  10   6       49.09       54.47      5.90 o 
   3  10   6        1.58        0.98      4.41 o 
   4  10   6        0.01        1.61      3.02 o 
  -6  11   6        7.85        7.83      3.84 o 
  -5  11   6        4.84        5.74      3.99 o 
  -4  11   6        0.84        4.78      3.94 o 
  -3  11   6        4.03        9.44      3.53 o 
  -2  11   6        3.44        4.18      4.18 o 
  -1  11   6        0.70        2.18      3.83 o 
   0  11   6        2.57        1.40      2.51 o 
   1  11   6        3.55        6.26      3.69 o 
   2  11   6        2.28        1.59      3.86 o 
   3  11   6        0.58        0.33      3.58 o 
  -4  12   6        2.48        0.59      3.88 o 
  -3  12   6        0.86        2.46      3.56 o 
  -2  12   6        1.40        4.61      3.25 o 
  -1  12   6        2.55        3.99      4.21 o 
   0  12   6        0.06        0.87      2.87 o 
   1  12   6        0.12        4.15      4.15 o 
   2  12   6        2.11        1.83      3.78 o 
  -2  13   6        5.64        2.60      3.44 o 
  -1  13   6        0.00        3.59      3.59 o 
   0  13   6        5.32        2.33      2.51 o 
  -9   0   7       38.98       31.92      3.93 o 
  -7   0   7       94.80       87.19      7.02 o 
  -5   0   7      322.68      341.64     10.27 o 
  -3   0   7      320.98      311.47      9.11 o 
  -1   0   7       30.75       26.09      3.61 o 
   1   0   7       40.72       41.00      4.55 o 
   3   0   7        0.03        0.59      3.89 o 
   5   0   7       12.98       21.67      4.53 o 
  -9   1   7        2.97        3.80      0.72 o 
  -8   1   7        9.15        9.85      3.09 o 
  -7   1   7       64.11       64.79      4.29 o 
  -6   1   7       32.39       32.44      3.52 o 
  -5   1   7        3.36        3.47      1.02 o 
  -4   1   7      224.02      239.13      6.07 o 
  -3   1   7       13.67       16.00      2.78 o 
  -2   1   7       53.00       55.38      4.92 o 
  -1   1   7      198.91      222.08      6.90 o 
   0   1   7       15.16       16.12      2.01 o 
   1   1   7       10.06       10.07      2.34 o 
   2   1   7      142.28      138.28      6.21 o 
   3   1   7      230.66      210.47     12.78 o 
   4   1   7        0.10        1.84      2.81 o 
   5   1   7       11.42        6.75      3.51 o 
   6   1   7        0.19        1.16      3.11 o 
  -9   2   7        0.72        1.13      2.79 o 
  -8   2   7       44.59       31.59      6.37 o 
  -7   2   7        5.02        6.09      4.34 o 
  -6   2   7       46.77       54.06      4.13 o 
  -5   2   7      110.74      108.54      7.01 o 
  -4   2   7       55.12       68.53      3.59 o 
  -3   2   7       50.32       50.09      2.84 o 
  -2   2   7      518.35      568.45      7.74 o 
  -1   2   7       12.80       12.57      2.46 o 
   0   2   7        2.36        2.19      1.34 o 
   1   2   7       61.05       61.04      3.07 o 
   2   2   7      633.06      609.36     36.42 o 
   3   2   7        8.93       14.89      3.33 o 
   4   2   7        7.01       13.45      2.97 o 
   5   2   7       19.89       15.27      5.10 o 
   6   2   7        8.18       14.56      3.58 o 
  -9   3   7        5.11        9.29      3.31 o 
  -8   3   7       18.15       14.12      3.81 o 
  -7   3   7      166.22      196.74      6.74 o 
  -6   3   7       13.24       16.17      4.07 o 
  -5   3   7        4.13        7.52      2.88 o 
  -4   3   7       33.95       38.80      6.78 o 
  -3   3   7        4.30        1.31      2.17 o 
  -2   3   7      205.57      203.05     17.60 o 
  -1   3   7      134.56      145.70     17.49 o 
   0   3   7       69.12       56.82      2.25 o 
   1   3   7        4.54        3.94      1.99 o 
   2   3   7       22.25       18.68      3.28 o 
   3   3   7       32.68       49.39      8.58 o 
   4   3   7        7.83        8.94      2.58 o 
   5   3   7       82.67       81.69      5.39 o 
   6   3   7        2.26        5.03      2.96 o 
  -9   4   7       14.79       11.17      3.55 o 
  -8   4   7       41.10       45.73      4.44 o 
  -7   4   7        7.34        8.50      2.61 o 
  -6   4   7        9.85        8.19      3.01 o 
  -5   4   7       94.68       99.36      4.56 o 
  -4   4   7       18.29       18.58      2.87 o 
  -3   4   7       53.21       73.12      7.28 o 
  -2   4   7       18.23       17.71      2.91 o 
  -1   4   7       45.54       52.96      4.84 o 
   0   4   7       42.02       46.78      2.12 o 
   1   4   7        7.01        6.92      1.97 o 
   2   4   7       29.56       34.14      5.98 o 
   3   4   7       40.67       49.67      4.00 o 
   4   4   7        1.48        2.96      3.54 o 
   5   4   7       15.23       18.57      4.08 o 
   6   4   7        6.35       11.73      3.13 o 
  -9   5   7        7.15       11.69      3.13 o 
  -8   5   7        7.27        7.94      3.26 o 
  -7   5   7      114.44      115.57     18.50 o 
  -6   5   7        8.10        5.49      3.13 o 
  -5   5   7       17.95       23.01      8.09 o 
  -4   5   7      131.50      128.24     10.99 o 
  -3   5   7       84.48       87.76      5.77 o 
  -2   5   7       24.50       25.82      2.74 o 
  -1   5   7       30.07       34.15      3.78 o 
   0   5   7        3.69        4.66      1.48 o 
   1   5   7        1.08        1.91      1.89 o 
   2   5   7       18.96       19.09      3.23 o 
   3   5   7      128.69      150.96     14.06 o 
   4   5   7        3.02        2.82      3.29 o 
   5   5   7       25.10       23.98      3.64 o 
   6   5   7        1.52        2.43      2.89 o 
  -8   6   7        1.46        8.59      3.73 o 
  -7   6   7       13.54        4.87      4.87 o 
  -6   6   7        7.19        2.80      4.60 o 
  -5   6   7       53.39       49.80      5.61 o 
  -4   6   7        0.94        8.27      3.29 o 
  -3   6   7        9.17       13.80      3.69 o 
  -2   6   7       43.95       54.47      5.13 o 
  -1   6   7        0.84        4.16      2.91 o 
   0   6   7        0.10        1.31      3.81 o 
   1   6   7       24.28       31.52      4.18 o 
   2   6   7       25.67       27.86      5.06 o 
   3   6   7        9.09        8.48      3.82 o 
   4   6   7       15.88       23.44      4.96 o 
   5   6   7        1.06        1.39      4.26 o 
  -8   7   7        7.42       18.00      4.75 o 
  -7   7   7        3.50        2.67      5.05 o 
  -6   7   7       72.14       82.72      7.55 o 
  -5   7   7        0.13        0.94      4.15 o 
  -4   7   7       31.04       37.63      4.88 o 
  -3   7   7        0.13        2.82      3.28 o 
  -2   7   7       66.46       59.25      5.55 o 
  -1   7   7        0.14        1.60      2.72 o 
   0   7   7       15.80       14.07      2.85 o 
   1   7   7       76.25       67.74      6.54 o 
   2   7   7        5.28        4.49      4.06 o 
   3   7   7        5.22        1.96      4.22 o 
   4   7   7       22.04       34.08      5.32 o 
   5   7   7        1.28        3.40      4.12 o 
  -7   8   7       24.71       16.83      4.90 o 
  -6   8   7        0.13        1.00      4.25 o 
  -5   8   7       11.88       11.75      5.77 o 
  -4   8   7       38.51       41.49      5.66 o 
  -3   8   7        6.22        0.31      4.13 o 
  -2   8   7        0.68        0.87      3.52 o 
  -1   8   7        2.56        4.37      3.32 o 
   0   8   7       20.33       21.13      5.86 o 
   1   8   7       22.66       19.71      5.03 o 
   2   8   7        1.59        0.32      4.40 o 
   3   8   7        9.29        4.30      5.06 o 
   4   8   7        0.13        1.71      4.37 o 
  -7   9   7       15.44       19.48      4.64 o 
  -6   9   7        0.26        3.37      4.03 o 
  -5   9   7        0.27        0.67      3.95 o 
  -4   9   7       13.11       18.25      5.05 o 
  -3   9   7        0.47        4.12      4.12 o 
  -2   9   7        0.13        3.72      3.91 o 
  -1   9   7        2.51        3.08      3.92 o 
   0   9   7       92.51      113.91      5.52 o 
   1   9   7        8.98        0.63      4.57 o 
   2   9   7       10.50       13.78      4.32 o 
   3   9   7       16.08       12.27      4.46 o 
   4   9   7        0.82        2.95      3.91 o 
  -6  10   7        3.47        4.89      3.36 o 
  -5  10   7       23.17       14.23      4.95 o 
  -4  10   7        0.01        5.27      3.91 o 
  -3  10   7        3.26        0.32      3.89 o 
  -2  10   7       40.12       42.13      6.28 o 
  -1  10   7        8.33        0.32      4.75 o 
   0  10   7        1.70        5.69      2.93 o 
   1  10   7        1.55        2.28      4.65 o 
   2  10   7        4.97        9.71      4.35 o 
   3  10   7        0.64        0.56      3.38 o 
  -5  11   7        3.77        0.95      3.58 o 
  -4  11   7        1.86        3.84      4.37 o 
  -3  11   7        3.12        4.49      4.11 o 
  -2  11   7        1.74        5.80      3.54 o 
  -1  11   7        0.31        3.53      3.95 o 
   0  11   7        4.51        1.58      3.05 o 
   1  11   7        1.74        1.91      3.93 o 
   2  11   7        1.63        5.36      3.70 o 
  -3  12   7        3.57        1.85      3.53 o 
  -2  12   7       10.67       14.54      4.65 o 
  -1  12   7        0.07        2.48      3.46 o 
   0  12   7        0.22        1.59      2.52 o 
  -8   0   8        2.56        1.53      4.91 o 
  -6   0   8        6.88        9.35      4.09 o 
  -4   0   8       13.42       15.49      3.87 o 
  -2   0   8       27.51       31.50      4.09 o 
   0   0   8       59.94       67.28      4.08 o 
   2   0   8       44.12       50.87      6.80 o 
   4   0   8       38.52       34.56      6.06 o 
   6   0   8        0.00        4.87      4.33 o 
  -9   1   8        0.01        2.60      2.75 o 
  -8   1   8        2.19        0.91      4.14 o 
  -7   1   8       31.33       35.17      3.73 o 
  -6   1   8        9.86        8.05      2.86 o 
  -5   1   8       41.13       51.07      4.58 o 
  -4   1   8       29.07       33.20      3.18 o 
  -3   1   8       93.83       84.54      4.01 o 
  -2   1   8      252.09      263.72     24.55 o 
  -1   1   8       14.40       11.41      4.91 o 
   0   1   8        5.30        4.26      1.75 o 
   1   1   8      106.35      105.55      4.74 o 
   2   1   8        7.73        5.99      3.21 o 
   3   1   8       11.80       13.93      3.51 o 
   4   1   8        2.87        0.40      3.53 o 
   5   1   8        9.85       15.53      7.12 o 
   6   1   8        9.84       12.21      3.56 o 
  -9   2   8        1.70        3.99      2.74 o 
  -8   2   8        0.56        3.48      3.82 o 
  -7   2   8       19.60       19.60      3.73 o 
  -6   2   8       12.05        8.86      4.63 o 
  -5   2   8       48.37       53.38      3.91 o 
  -4   2   8        0.99        3.13      2.39 o 
  -3   2   8        8.21       10.94      2.35 o 
  -2   2   8        0.12        1.27      2.19 o 
  -1   2   8        0.47        1.45      2.34 o 
   0   2   8      145.89      127.87      4.25 o 
   1   2   8       73.18       69.17      4.35 o 
   2   2   8       52.54       65.42      7.99 o 
   3   2   8        6.09        6.90      4.10 o 
   4   2   8       10.04        8.42      3.37 o 
   5   2   8        3.34        2.55      3.45 o 
  -9   3   8        0.17        0.21      2.89 o 
  -8   3   8        5.08       10.07      3.91 o 
  -7   3   8      135.08      141.67     15.48 o 
  -6   3   8        3.48        7.46      2.77 o 
  -5   3   8       10.53       17.88      5.09 o 
  -4   3   8       21.06       15.66      8.95 o 
  -3   3   8       64.44       59.47      3.52 o 
  -2   3   8       51.29       64.25      8.05 o 
  -1   3   8        8.13        5.72      2.16 o 
   0   3   8       33.69       39.70      2.09 o 
   1   3   8       67.02       73.08      4.15 o 
   2   3   8       25.94       30.59      4.34 o 
   3   3   8      102.27      104.02      6.04 o 
   4   3   8        7.26        7.12      3.76 o 
   5   3   8       13.88       20.84      4.15 o 
  -8   4   8       12.40       11.08      2.99 o 
  -7   4   8       11.50       18.19      4.75 o 
  -6   4   8      106.56      114.98      9.97 o 
  -5   4   8        0.33        0.42      2.52 o 
  -4   4   8       64.78       65.54      3.98 o 
  -3   4   8       45.10       40.69      3.40 o 
  -2   4   8        5.27        0.04      2.55 o 
  -1   4   8        1.28        1.66      2.13 o 
   0   4   8       56.49       52.09      2.71 o 
   1   4   8      119.19      119.73      4.72 o 
   2   4   8      113.03      112.30      5.20 o 
   3   4   8        3.29        2.78      2.99 o 
   4   4   8       26.52       23.73      4.01 o 
   5   4   8        0.27        4.73      4.25 o 
  -8   5   8       13.91       20.05      3.57 o 
  -7   5   8        8.14       11.83      3.62 o 
  -6   5   8       15.82       22.48      6.66 o 
  -5   5   8       17.06       17.30      3.28 o 
  -4   5   8       21.29       17.26      4.29 o 
  -3   5   8       26.51       27.04      3.39 o 
  -2   5   8       23.02       23.56      2.68 o 
  -1   5   8       19.01       18.59      5.11 o 
   0   5   8       25.59       26.08      1.86 o 
   1   5   8        4.63        5.16      2.63 o 
   2   5   8       19.06       11.50      3.71 o 
   3   5   8        8.60        7.36      3.12 o 
   4   5   8       11.35        5.57      4.08 o 
   5   5   8        7.31       10.16      5.04 o 
  -8   6   8       26.68       17.97      5.10 o 
  -7   6   8       23.36       33.40      5.52 o 
  -6   6   8        3.67        0.97      4.60 o 
  -5   6   8       19.42       19.70      4.50 o 
  -4   6   8        1.45        2.03      3.50 o 
  -3   6   8       10.03        8.59      3.54 o 
  -2   6   8        5.07        3.76      3.37 o 
  -1   6   8        1.68        2.88      3.09 o 
   0   6   8        2.50        2.56      3.29 o 
   1   6   8       19.60       22.79      3.80 o 
   2   6   8        0.65        2.44      3.81 o 
   3   6   8        7.59        5.34      4.24 o 
   4   6   8        0.63        6.29      3.93 o 
  -7   7   8       17.47       10.34      5.00 o 
  -6   7   8       15.35       15.49      5.29 o 
  -5   7   8        9.30        8.31      4.45 o 
  -4   7   8        1.42        3.69      3.37 o 
  -3   7   8       12.86       12.68      4.34 o 
  -2   7   8       16.14       11.22      4.38 o 
  -1   7   8        1.48        2.26      3.39 o 
   0   7   8       13.55       12.92      3.14 o 
   1   7   8        4.85        7.56      4.00 o 
   2   7   8        0.03        5.06      3.44 o 
   3   7   8        2.75        8.38      4.06 o 
   4   7   8        2.37        0.36      4.35 o 
  -7   8   8        7.67        0.99      4.13 o 
  -6   8   8        3.34        5.29      4.42 o 
  -5   8   8        0.05        4.57      3.61 o 
  -4   8   8       32.56       38.63      5.54 o 
  -3   8   8        3.55        5.92      4.06 o 
  -2   8   8       22.99       23.84      4.87 o 
  -1   8   8       56.71       52.64      5.57 o 
   0   8   8       21.99       19.60      3.51 o 
   1   8   8       92.71       93.09      6.93 o 
   2   8   8       14.20       13.82      4.46 o 
   3   8   8        7.99        0.67      4.62 o 
  -6   9   8        3.27        5.86      4.05 o 
  -5   9   8        4.54        6.25      4.05 o 
  -4   9   8        3.90        8.79      3.77 o 
  -3   9   8        4.40        1.61      3.61 o 
  -2   9   8        5.94        7.01      4.25 o 
  -1   9   8       12.54       16.85      4.53 o 
   0   9   8        0.18        3.99      3.99 o 
   1   9   8        2.63        4.78      3.97 o 
   2   9   8        2.32        4.51      4.05 o 
   3   9   8        1.06        3.90      4.13 o 
  -5  10   8        0.03        3.83      3.12 o 
  -4  10   8        0.12        1.31      3.83 o 
  -3  10   8        0.47        1.94      3.89 o 
  -2  10   8        0.47        4.30      4.30 o 
  -1  10   8        0.75        2.92      4.15 o 
   0  10   8       10.01        7.35      3.05 o 
   1  10   8        7.14       12.20      3.88 o 
   2  10   8        0.29        4.74      4.12 o 
  -4  11   8        2.47        7.10      3.85 o 
  -3  11   8       20.07       19.50      4.64 o 
  -2  11   8        1.36        4.44      3.58 o 
  -1  11   8        2.94        4.43      3.99 o 
   0  11   8        2.69        2.76      2.76 o 
  -7   0   9       86.44       78.41      7.29 o 
  -5   0   9       19.24       22.60      4.77 o 
  -3   0   9       97.96       77.57      6.38 o 
  -1   0   9      182.80      173.12      8.17 o 
   1   0   9      113.76      118.79      9.13 o 
   3   0   9       30.55       37.81      6.78 o 
   5   0   9       19.66       22.00      4.74 o 
  -8   1   9        3.93        4.72      3.28 o 
  -7   1   9        5.77       11.07      3.34 o 
  -6   1   9       30.52       28.13      3.92 o 
  -5   1   9        0.09        2.38      2.62 o 
  -4   1   9       52.58       56.51      5.51 o 
  -3   1   9        5.26        6.49      2.51 o 
  -2   1   9       19.77       15.48      2.89 o 
  -1   1   9       23.13       22.91      3.25 o 
   0   1   9      103.56       98.50      3.39 o 
   1   1   9       62.65       55.57      4.58 o 
   2   1   9        3.55        6.40      3.23 o 
   3   1   9       41.50       44.01      4.30 o 
   4   1   9        0.11        6.89      4.57 o 
   5   1   9        1.78        3.95      3.82 o 
  -8   2   9        0.41        5.84      4.15 o 
  -7   2   9       14.34       12.72      3.62 o 
  -6   2   9       12.43       11.71      4.52 o 
  -5   2   9        8.87        6.18      3.04 o 
  -4   2   9       18.86       21.53      3.12 o 
  -3   2   9       15.21       15.06      2.57 o 
  -2   2   9      182.24      170.16     10.72 o 
  -1   2   9       28.64       32.90      3.03 o 
   0   2   9       47.15       51.94      2.97 o 
   1   2   9        1.66        8.06      3.40 o 
   2   2   9       79.21       67.70      4.94 o 
   3   2   9        0.00        0.69      3.17 o 
   4   2   9        0.91        0.72      3.04 o 
  -8   3   9        0.02        3.86      3.30 o 
  -7   3   9        4.86        8.77      4.49 o 
  -6   3   9       29.78       21.17      3.95 o 
  -5   3   9        1.54        3.74      6.53 o 
  -4   3   9       25.47       24.17      3.37 o 
  -3   3   9       57.23       59.84      4.12 o 
  -2   3   9       78.82       73.35      4.22 o 
  -1   3   9       38.66       38.20      2.99 o 
   0   3   9        3.82        3.80      1.80 o 
   1   3   9       53.81       54.05      3.98 o 
   2   3   9       14.91       19.08      3.62 o 
   3   3   9       12.92       12.55      3.78 o 
   4   3   9        6.93       10.11      3.21 o 
  -8   4   9        8.05       12.04      3.35 o 
  -7   4   9        0.13        1.03      3.45 o 
  -6   4   9       11.74       16.39      3.01 o 
  -5   4   9        6.12        6.83      3.05 o 
  -4   4   9       11.13       13.69      2.93 o 
  -3   4   9       39.27       41.72      3.53 o 
  -2   4   9        1.84        0.35      3.59 o 
  -1   4   9        0.01        0.75      2.15 o 
   0   4   9        0.95        1.52      1.50 o 
   1   4   9      132.32      130.84     18.69 o 
   2   4   9        7.80       10.08      3.12 o 
   3   4   9        0.04        3.37      3.37 o 
   4   4   9        0.09        1.84      3.10 o 
  -8   5   9       28.56       28.21      4.31 o 
  -7   5   9        7.75        6.85      4.94 o 
  -6   5   9        2.18        1.32      3.69 o 
  -5   5   9       10.15       13.59      3.12 o 
  -4   5   9       18.39       22.19      3.20 o 
  -3   5   9       24.52       25.24      3.35 o 
  -2   5   9        2.03        1.21      2.53 o 
  -1   5   9        1.26        2.37      2.37 o 
   0   5   9        0.07        1.67      1.58 o 
   1   5   9       17.79       19.40      3.87 o 
   2   5   9        8.99       10.81      4.31 o 
   3   5   9        0.46        2.23      3.26 o 
   4   5   9        3.40        6.38      2.71 o 
  -7   6   9        0.94        4.43      4.43 o 
  -6   6   9        0.00        3.67      4.18 o 
  -5   6   9        3.73        1.28      4.33 o 
  -4   6   9       16.12       17.09      4.56 o 
  -3   6   9       30.69       24.84      4.58 o 
  -2   6   9       22.31       24.33      4.05 o 
  -1   6   9        0.07        1.11      3.74 o 
   0   6   9        1.98        2.29      2.76 o 
   1   6   9        1.25        4.66      3.47 o 
   2   6   9        4.00        4.15      3.92 o 
   3   6   9        0.50        1.01      4.19 o 
  -7   7   9        3.73        1.97      4.27 o 
  -6   7   9       20.35       20.15      5.06 o 
  -5   7   9        3.00        1.63      4.12 o 
  -4   7   9       22.63       18.48      4.47 o 
  -3   7   9        0.19        2.11      3.87 o 
  -2   7   9       12.17       10.42      4.16 o 
  -1   7   9       12.89       11.45      3.26 o 
   0   7   9       17.10       12.67      3.14 o 
   1   7   9        1.12        1.77      3.81 o 
   2   7   9        0.32        1.28      3.96 o 
   3   7   9        6.38        7.64      3.89 o 
  -6   8   9        5.33       11.87      3.55 o 
  -5   8   9        1.69        7.42      3.60 o 
  -4   8   9        0.16        0.97      3.93 o 
  -3   8   9        8.45        4.70      4.08 o 
  -2   8   9       10.35        2.78      4.41 o 
  -1   8   9        0.01        0.07      3.18 o 
   0   8   9        0.14        2.53      3.67 o 
   1   8   9        0.42        0.47      3.57 o 
   2   8   9        5.38        6.33      3.83 o 
  -5   9   9        2.30        1.87      3.77 o 
  -4   9   9        0.03        3.80      3.57 o 
  -3   9   9        1.20        7.27      3.77 o 
  -2   9   9        4.14        1.27      4.26 o 
  -1   9   9       13.30       21.96      4.13 o 
   0   9   9        4.02        5.15      6.07 o 
   1   9   9        6.21        4.93      4.81 o 
  -3  10   9        0.56        4.03      4.06 o 
  -2  10   9       43.40       37.33      5.12 o 
  -1  10   9        1.06        2.80      4.00 o 
   0  10   9        0.13        1.06      2.60 o 
  -8   0  10        3.26        4.08      4.08 o 
  -6   0  10       26.36       22.40      5.32 o 
  -4   0  10       54.15       65.69      6.52 o 
  -2   0  10      301.20      337.17     11.62 o 
   0   0  10        8.32        2.34      3.54 o 
   2   0  10        0.26        3.86      3.99 o 
  -8   1  10        0.01        2.26      2.84 o 
  -7   1  10        0.08        3.12      2.84 o 
  -6   1  10       27.47       37.39      6.66 o 
  -5   1  10        0.82        0.66      2.98 o 
  -4   1  10        0.16        5.24      2.76 o 
  -3   1  10       25.75       24.33      3.25 o 
  -2   1  10      131.75      143.09      5.75 o 
  -1   1  10        4.32        3.92      3.14 o 
   0   1  10       77.36       81.08      4.26 o 
   1   1  10        3.90        4.30      3.06 o 
   2   1  10        0.32        3.53      3.53 o 
   3   1  10        2.84        6.51      2.67 o 
  -8   2  10        1.65        2.54      7.24 o 
  -7   2  10        0.03        1.86      3.39 o 
  -6   2  10        4.93        8.14      2.84 o 
  -5   2  10        6.97        5.38      2.72 o 
  -4   2  10        0.26        0.47      2.48 o 
  -3   2  10        2.32        2.84      2.75 o 
  -2   2  10        6.37       10.69      2.64 o 
  -1   2  10       54.53       60.78      6.34 o 
   0   2  10       53.54       43.43      3.76 o 
   1   2  10       17.43       14.03      4.92 o 
   2   2  10        3.39        5.78      4.84 o 
   3   2  10        0.85        1.51      2.76 o 
  -7   3  10        7.31       12.00      3.45 o 
  -6   3  10        1.02        2.44      3.11 o 
  -5   3  10        4.88        2.99      2.86 o 
  -4   3  10        1.42        0.84      2.75 o 
  -3   3  10       18.23       14.16      2.91 o 
  -2   3  10        0.24        2.61      2.61 o 
  -1   3  10       10.69       12.63      2.98 o 
   0   3  10       29.52       21.73      2.48 o 
   1   3  10        1.71        1.43      6.64 o 
   2   3  10        0.03        2.84      2.84 o 
   3   3  10        0.68        3.14      3.00 o 
  -7   4  10        2.27        1.17      3.09 o 
  -6   4  10        0.21        3.36      3.36 o 
  -5   4  10        1.17        1.49      2.85 o 
  -4   4  10       62.79       66.02      4.45 o 
  -3   4  10        0.13        0.03      2.68 o 
  -2   4  10       18.84       16.99      2.98 o 
  -1   4  10        0.30        0.30      2.23 o 
   0   4  10        1.55        0.87      2.76 o 
   1   4  10        0.13        2.70      2.55 o 
   2   4  10        4.48        3.59      2.85 o 
   3   4  10        4.17        6.04      3.10 o 
  -7   5  10        4.59        9.01      3.18 o 
  -6   5  10        2.87        7.12      3.80 o 
  -5   5  10        5.42        6.96      2.96 o 
  -4   5  10       13.02        5.87      3.20 o 
  -3   5  10       29.79       21.59      3.47 o 
  -2   5  10       13.65       14.61      5.25 o 
  -1   5  10        0.50        2.18      3.69 o 
   0   5  10       26.12       23.16      3.39 o 
   1   5  10        0.56        0.49      5.58 o 
   2   5  10        7.03        1.14      2.94 o 
  -6   6  10        0.10        1.35      3.80 o 
  -5   6  10        0.07        0.57      3.28 o 
  -4   6  10        0.45        3.76      3.85 o 
  -3   6  10       14.34       12.64      4.24 o 
  -2   6  10        0.41        6.40      3.33 o 
  -1   6  10        0.04        0.56      3.06 o 
   0   6  10        0.01        4.82      2.19 o 
   1   6  10       19.19       19.86      4.43 o 
   2   6  10       14.44       16.55      4.57 o 
  -5   7  10        1.10        3.82      3.75 o 
  -4   7  10        0.10        3.12      3.85 o 
  -3   7  10        7.51        9.44      4.24 o 
  -2   7  10        0.00        2.40      3.78 o 
  -1   7  10       16.20       10.52      4.26 o 
   0   7  10        0.01        1.90      2.51 o 
   1   7  10       10.54        2.63      4.26 o 
  -4   8  10       14.42       11.07      4.45 o 
  -3   8  10        1.23        3.06      3.47 o 
  -2   8  10       12.41       11.73      4.50 o 
  -1   8  10        4.31        6.54      3.45 o 
   0   8  10        2.45        5.81      2.48 o 
  -2   9  10        7.40        8.31      4.14 o 
  -7   0  11       15.14       14.24      3.45 o 
  -5   0  11       11.58       13.58      4.15 o 
  -3   0  11        8.32        4.33      4.36 o 
  -1   0  11       21.06       16.70      5.88 o 
   1   0  11       10.97        7.63      4.96 o 
  -7   1  11        2.80        1.66      5.18 o 
  -6   1  11        1.77        7.24      6.06 o 
  -5   1  11        3.16        7.98      3.01 o 
  -4   1  11        9.53       12.12      3.31 o 
  -3   1  11       23.75       28.03      4.15 o 
  -2   1  11        9.35        9.10      3.04 o 
  -1   1  11       19.55       21.70      5.22 o 
   0   1  11       13.67        6.62      3.37 o 
   1   1  11        2.42        6.83      3.27 o 
   2   1  11        1.78        1.04      2.99 o 
  -7   2  11        4.76        6.31      3.03 o 
  -6   2  11        2.67        4.91      3.82 o 
  -5   2  11        0.37        0.56      2.72 o 
  -4   2  11        0.27        2.44      6.86 o 
  -3   2  11        0.56        3.05      2.75 o 
  -2   2  11        7.93        7.63      2.55 o 
  -1   2  11       20.67       22.64      3.07 o 
   0   2  11        1.74        2.48      2.07 o 
   1   2  11        0.30        6.11      2.97 o 
   2   2  11        0.00        2.37      3.06 o 
  -6   3  11        1.40        1.01      2.65 o 
  -5   3  11        0.16        5.00      2.77 o 
  -4   3  11       16.94       20.29      3.39 o 
  -3   3  11        4.34        1.35      2.81 o 
  -2   3  11        9.71        4.86      2.92 o 
  -1   3  11       17.56       14.48      2.78 o 
   0   3  11       11.58       11.95      2.19 o 
   1   3  11        0.18        0.99      2.82 o 
   2   3  11        0.37        2.44      2.83 o 
  -6   4  11        4.99        8.25      2.98 o 
  -5   4  11        1.87        2.08      2.73 o 
  -4   4  11       13.85       13.41      6.43 o 
  -3   4  11       16.80       15.02      3.93 o 
  -2   4  11        0.04        0.63      2.58 o 
  -1   4  11        0.18        0.32      2.22 o 
   0   4  11        1.63        1.67      1.67 o 
   1   4  11       11.11        2.19      4.08 o 
  -5   5  11        0.82        2.01      2.54 o 
  -4   5  11        0.05        3.87      3.79 o 
  -3   5  11        1.37        0.57      3.48 o 
  -2   5  11        0.27        1.82      2.43 o 
  -1   5  11        2.08        1.24      2.53 o 
   0   5  11        5.18        6.70      1.73 o 
   1   5  11       10.85        4.25      2.98 o 
  -5   6  11        0.05        0.32      3.68 o 
  -4   6  11        1.83        2.47      3.42 o 
  -3   6  11       12.12       15.80      3.91 o 
  -2   6  11        0.55        3.72      2.82 o 
  -1   6  11        5.59        6.66      3.19 o 
   0   6  11        0.59        1.77      2.28 o 
  -3   7  11        0.55        6.13      3.09 o 
  -2   7  11        0.60        1.71      3.41 o 
  -4   0  12        6.89        3.87      4.64 o 
  -2   0  12      165.12      129.26      8.50 o 
   0   0  12        2.04        1.97      3.32 o 
  -5   1  12        0.01        1.01      2.80 o 
  -4   1  12       14.61        9.10      3.92 o 
  -3   1  12        1.44        1.31      2.96 o 
  -2   1  12        3.07        4.82      3.79 o 
  -1   1  12        0.30        1.73      2.88 o 
   0   1  12        0.47        1.72      1.79 o 
  -5   2  12        1.36        1.02      5.26 o 
  -4   2  12        0.05        0.27      3.25 o 
  -3   2  12       16.35       21.52      5.66 o 
  -2   2  12        4.15        2.30      2.82 o 
  -1   2  12        1.17        0.50      2.55 o 
   0   2  12        0.09        2.96      3.82 o 
  -4   3  12        0.39        2.82      2.82 o 
  -3   3  12        0.09        0.96      2.54 o 
  -2   3  12        0.00        1.97      2.26 o 
  -1   3  12        0.42        0.53      2.19 o 
  -3   4  12        0.01        0.13      2.32 o 
  -2   4  12        4.57        3.57      2.80 o 
                                                 
